# Supplementary material for: Multiple independent evolutionary solutions to core histone gene regulation
Source: Genome Biol. 2006 Dec 21;7(12):R122. doi: 10.1186/gb-2006-7-12-r122 (PMC1794435; doi:10.1186/gb-2006-7-12-r122)
Supplement: Additional data file 4 — CLOVER predictions for all core histone gene promoters used in the study [file gb-2006-7-12-r122-S4.txt]

Clover: Cis-eLement OVERrepresentation
Compiled on Nov 17 2005

Sequence file: AT1G01370_H3_A_thaliana.fasta (1 sequences, 1000 bp, 38.8% C+G)
Motif file: ../histone_motifs (14 motifs)

*** Over- and Under-represented Motifs:

Motif                                      Raw score 
                                                     
IRF-7|M00453 V$IRF7_01 IRF-7|              2.26      
E2F|M00516 E2F V$E2F_03|                   1.31      
HiNF-D|HiNF-D|                             0.632     
HEX|Hexamer|                               0.505     
IRF-1|M00747 IRF1|                         0.177     
NEG|Negative element|                      -0.335    
TBP|M00713 TBP F$TBP_Q6|                   -0.44     
Alpha-CP1|M00687 V$ALPHACP1_01 alpha-CP1|  -0.607    
SPT10|Spt10p|                              -0.694    
CCAAT_box|M00254 V$CAAT_01 CCAAT box|      -1.01     
Oct-1|M00138 V$OCT1_04 Oct-1|              -1.01     
TATA_box|M00252 TATA V$TATA_01|            -1.64     
GC_box|M00255 GC box V$GC_01|              -1.86     
AACCCT_box|AACCCT S. pombe|                -1.97     

*** Motif Instances with Score >= 6:

Motif                                      Location     Strand  Sequence                 Score

>AT1G01370_H3_A_thaliana ref|NC_003070.5|chr1:1-30432563:143447-144446 Arabidopsis thaliana chromosome 1, complete sequence
E2F|M00516 E2F V$E2F_03|                    160 -  171    -                tcgagcgggaaa  8.13
            IRF-7|M00453 V$IRF7_01 IRF-7|   165 -  182    +          cgggaaagtaaaagttcc  9.02
                            SPT10|Spt10p|   189 -  209    +       atcttctaatcttttcgtatc  6.75
                 E2F|M00516 E2F V$E2F_03|   208 -  219    +                tctagcgggaaa  6.04
                 E2F|M00516 E2F V$E2F_03|   208 -  219    -                tctagcgggaaa  8.05
            IRF-7|M00453 V$IRF7_01 IRF-7|   231 -  248    -          gtgactttcataatcgca  6.17
                       IRF-1|M00747 IRF1|   260 -  266    +                     ttctctt  6.14
            IRF-7|M00453 V$IRF7_01 IRF-7|   269 -  286    -          ccgattttacgattcctc  6.63
                       IRF-1|M00747 IRF1|   395 -  401    +                     ttctctt  6.14
            IRF-7|M00453 V$IRF7_01 IRF-7|   462 -  479    -          ctagatttcgaatctgaa  6.65
            IRF-7|M00453 V$IRF7_01 IRF-7|   468 -  485    +          ttcgaatctgaaatttgt  8.68
            IRF-7|M00453 V$IRF7_01 IRF-7|   605 -  622    +          atcgaaattgaagacccc  7.39
Alpha-CP1|M00687 V$ALPHACP1_01 alpha-CP1|   621 -  631    +                 ccgacaaggag  6.74
                           HiNF-D|HiNF-D|   624 -  639    +            acaaggagaggcggtg  7.57
                 TBP|M00713 TBP F$TBP_Q6|   670 -  678    +                   tttttatat  6.54
                             HEX|Hexamer|   681 -  686    -                      gaagtc  6.98

Randomizations:         1000
P-value threshold:      0.01
Motif score threshold:  6
Randomize nucleotides   OFF
Randomize dinucleotides OFF
Randomize motifs        OFF
Lowercase filtering     OFF
Pseudocount:            0.375
Random seed:            1
Clover: Cis-eLement OVERrepresentation
Compiled on Nov 17 2005

Sequence file: AT1G07660_H4_A_thaliana.fasta (1 sequences, 1000 bp, 37.1% C+G)
Motif file: ../histone_motifs (14 motifs)

*** Over- and Under-represented Motifs:

Motif                                      Raw score 
                                                     
HEX|Hexamer|                               0.28      
IRF-1|M00747 IRF1|                         -0.0731   
TBP|M00713 TBP F$TBP_Q6|                   -0.569    
NEG|Negative element|                      -0.635    
HiNF-D|HiNF-D|                             -0.729    
Oct-1|M00138 V$OCT1_04 Oct-1|              -0.846    
TATA_box|M00252 TATA V$TATA_01|            -1.1      
IRF-7|M00453 V$IRF7_01 IRF-7|              -1.32     
CCAAT_box|M00254 V$CAAT_01 CCAAT box|      -1.8      
Alpha-CP1|M00687 V$ALPHACP1_01 alpha-CP1|  -1.91     
E2F|M00516 E2F V$E2F_03|                   -2.34     
SPT10|Spt10p|                              -2.72     
AACCCT_box|AACCCT S. pombe|                -3.12     
GC_box|M00255 GC box V$GC_01|              -4.17     

*** Motif Instances with Score >= 6:

Motif                                      Location     Strand  Sequence                 Score

>AT1G07660_H4_A_thaliana ref|NC_003070.5|chr1:1-30432563:2368210-2369209 Arabidopsis thaliana chromosome 1, complete sequence
IRF-1|M00747 IRF1|                          695 -  701    -                     aacagaa  6.51

Randomizations:         1000
P-value threshold:      0.01
Motif score threshold:  6
Randomize nucleotides   OFF
Randomize dinucleotides OFF
Randomize motifs        OFF
Lowercase filtering     OFF
Pseudocount:            0.375
Random seed:            1
Clover: Cis-eLement OVERrepresentation
Compiled on Nov 17 2005

Sequence file: AT1G07790_H2B_A_thaliana.fasta (1 sequences, 1000 bp, 35.5% C+G)
Motif file: ../histone_motifs (14 motifs)

*** Over- and Under-represented Motifs:

Motif                                      Raw score 
                                                     
TATA_box|M00252 TATA V$TATA_01|            1.55      
Alpha-CP1|M00687 V$ALPHACP1_01 alpha-CP1|  0.777     
IRF-7|M00453 V$IRF7_01 IRF-7|              0.694     
IRF-1|M00747 IRF1|                         0.547     
HEX|Hexamer|                               0.0905    
CCAAT_box|M00254 V$CAAT_01 CCAAT box|      0.0223    
TBP|M00713 TBP F$TBP_Q6|                   -0.0104   
HiNF-D|HiNF-D|                             -0.427    
E2F|M00516 E2F V$E2F_03|                   -0.525    
Oct-1|M00138 V$OCT1_04 Oct-1|              -0.595    
NEG|Negative element|                      -0.676    
SPT10|Spt10p|                              -1.93     
GC_box|M00255 GC box V$GC_01|              -3.87     
AACCCT_box|AACCCT S. pombe|                -4.93     

*** Motif Instances with Score >= 6:

Motif                                      Location     Strand  Sequence                 Score

>AT1G07790_H2B_A_thaliana ref|NC_003070.5|chr1:1-30432563:2412122-2413121 Arabidopsis thaliana chromosome 1, complete sequence
TBP|M00713 TBP F$TBP_Q6|                    241 -  249    +                   cacttatag  6.11
Alpha-CP1|M00687 V$ALPHACP1_01 alpha-CP1|   516 -  526    -                 ctcagtgacgg  6.79
          TATA_box|M00252 TATA V$TATA_01|   572 -  586    -             tatcgctttttatac  9.11
                       IRF-1|M00747 IRF1|   639 -  645    +                     ttcattt  6.83
    CCAAT_box|M00254 V$CAAT_01 CCAAT box|   646 -  657    +                caggcccaatgg  6.06
    CCAAT_box|M00254 V$CAAT_01 CCAAT box|   668 -  679    +                cacgaccattga  6.85
Alpha-CP1|M00687 V$ALPHACP1_01 alpha-CP1|   764 -  774    +                 taacgaatgag  6.34
    CCAAT_box|M00254 V$CAAT_01 CCAAT box|   807 -  818    +                tctatccaatag  6.13
            IRF-7|M00453 V$IRF7_01 IRF-7|   883 -  900    -          atcaacttccttttcccg  8.17
                 E2F|M00516 E2F V$E2F_03|   894 -  905    -                tttcccgagaaa  6.19
Alpha-CP1|M00687 V$ALPHACP1_01 alpha-CP1|   965 -  975    +                 ccgccgctgag  7.83

Randomizations:         1000
P-value threshold:      0.01
Motif score threshold:  6
Randomize nucleotides   OFF
Randomize dinucleotides OFF
Randomize motifs        OFF
Lowercase filtering     OFF
Pseudocount:            0.375
Random seed:            1
Clover: Cis-eLement OVERrepresentation
Compiled on Nov 17 2005

Sequence file: AT1G07820_H4_A_thaliana.fasta (1 sequences, 1000 bp, 39.6% C+G)
Motif file: ../histone_motifs (14 motifs)

*** Over- and Under-represented Motifs:

Motif                                      Raw score 
                                                     
IRF-7|M00453 V$IRF7_01 IRF-7|              1.28      
IRF-1|M00747 IRF1|                         0.825     
HEX|Hexamer|                               0.199     
NEG|Negative element|                      0.119     
HiNF-D|HiNF-D|                             0.08      
CCAAT_box|M00254 V$CAAT_01 CCAAT box|      0.00868   
TBP|M00713 TBP F$TBP_Q6|                   -0.0738   
E2F|M00516 E2F V$E2F_03|                   -0.116    
SPT10|Spt10p|                              -0.552    
TATA_box|M00252 TATA V$TATA_01|            -0.624    
Oct-1|M00138 V$OCT1_04 Oct-1|              -0.739    
Alpha-CP1|M00687 V$ALPHACP1_01 alpha-CP1|  -1.54     
AACCCT_box|AACCCT S. pombe|                -2.96     
GC_box|M00255 GC box V$GC_01|              -4.67     

*** Motif Instances with Score >= 6:

Motif                                      Location     Strand  Sequence                 Score

>AT1G07820_H4_A_thaliana ref|NC_003070.5|chr1:1-30432563:2421743-2422742 Arabidopsis thaliana chromosome 1, complete sequence
HiNF-D|HiNF-D|                              111 -  126    -            cgaggcagctgctgct  6.12
                 E2F|M00516 E2F V$E2F_03|   142 -  153    -                gatcgcgccgat  6.21
                 E2F|M00516 E2F V$E2F_03|   171 -  182    -                cctcccgacaaa  6.11
                    NEG|Negative element|   214 -  228    -             tcctttgagcttgca  6.19
                       IRF-1|M00747 IRF1|   261 -  267    -                     aagagaa  6.59
            IRF-7|M00453 V$IRF7_01 IRF-7|   262 -  279    +          agagaaatcgagattgga  6.08
                            SPT10|Spt10p|   456 -  476    +       cctctctcaacgtttctccga  6.92
                    NEG|Negative element|   501 -  515    -             aacttttagggccca  6.25
            IRF-7|M00453 V$IRF7_01 IRF-7|   551 -  568    -          ccaggtttcattttctct  8.59
                       IRF-1|M00747 IRF1|   557 -  563    +                     ttcattt  6.48
                       IRF-1|M00747 IRF1|   563 -  569    +                     ttctctt  6.88
            IRF-7|M00453 V$IRF7_01 IRF-7|   604 -  621    +          ttggaagacgaatgctgt  6.01
    CCAAT_box|M00254 V$CAAT_01 CCAAT box|   709 -  720    +                tataaccattgg  6.16
    CCAAT_box|M00254 V$CAAT_01 CCAAT box|   714 -  725    -                ccattggatcag  6.78
          TATA_box|M00252 TATA V$TATA_01|   762 -  776    -             cgcagttttatatat  6.35
                 TBP|M00713 TBP F$TBP_Q6|   766 -  774    +                   gttttatat  6.45
                    NEG|Negative element|   903 -  917    -             gaaatctagcgtttc  6.42
                       IRF-1|M00747 IRF1|   915 -  921    +                     ttctgtt  6.25
                       IRF-1|M00747 IRF1|   948 -  954    +                     ttctgtt  6.25

Randomizations:         1000
P-value threshold:      0.01
Motif score threshold:  6
Randomize nucleotides   OFF
Randomize dinucleotides OFF
Randomize motifs        OFF
Lowercase filtering     OFF
Pseudocount:            0.375
Random seed:            1
Clover: Cis-eLement OVERrepresentation
Compiled on Nov 17 2005

Sequence file: AT1G08170_H2B_A_thaliana.fasta (1 sequences, 1000 bp, 39.2% C+G)
Motif file: ../histone_motifs (14 motifs)

*** Over- and Under-represented Motifs:

Motif                                      Raw score 
                                                     
TBP|M00713 TBP F$TBP_Q6|                   1.02      
NEG|Negative element|                      0.973     
E2F|M00516 E2F V$E2F_03|                   0.49      
TATA_box|M00252 TATA V$TATA_01|            0.332     
CCAAT_box|M00254 V$CAAT_01 CCAAT box|      -0.013    
IRF-7|M00453 V$IRF7_01 IRF-7|              -0.0832   
IRF-1|M00747 IRF1|                         -0.353    
HiNF-D|HiNF-D|                             -0.365    
HEX|Hexamer|                               -0.461    
Oct-1|M00138 V$OCT1_04 Oct-1|              -0.98     
AACCCT_box|AACCCT S. pombe|                -1.36     
GC_box|M00255 GC box V$GC_01|              -1.81     
Alpha-CP1|M00687 V$ALPHACP1_01 alpha-CP1|  -2.1      
SPT10|Spt10p|                              -2.12     

*** Motif Instances with Score >= 6:

Motif                                      Location     Strand  Sequence                 Score

>AT1G08170_H2B_A_thaliana ref|NC_003070.5|chr1:1-30432563:2563348-2564347 Arabidopsis thaliana chromosome 1, complete sequence
TBP|M00713 TBP F$TBP_Q6|                     83 -   91    +                   tctttatat  7.73
                    NEG|Negative element|   169 -  183    -             gttttttagcgatca  7.34
                    NEG|Negative element|   184 -  198    -             gataattagcggcca  7.99
    CCAAT_box|M00254 V$CAAT_01 CCAAT box|   191 -  202    +                agcggccagtcc  6.49
            IRF-7|M00453 V$IRF7_01 IRF-7|   205 -  222    -          acatgtttcaaatttgta  6.9
    CCAAT_box|M00254 V$CAAT_01 CCAAT box|   309 -  320    -                cgtttggtcaca  6.87
          TATA_box|M00252 TATA V$TATA_01|   431 -  445    -             taagcccatttatat  6.58
          TATA_box|M00252 TATA V$TATA_01|   433 -  447    -             agcccatttatatgc  6.15
                 TBP|M00713 TBP F$TBP_Q6|   437 -  445    +                   catttatat  7.47
          TATA_box|M00252 TATA V$TATA_01|   624 -  638    -             acgccctttttaaat  6.6
                 E2F|M00516 E2F V$E2F_03|   678 -  689    +                tatggcgccgag  7.51
                 E2F|M00516 E2F V$E2F_03|   678 -  689    -                tatggcgccgag  6.99
              AACCCT_box|AACCCT S. pombe|   913 -  935    -     accaccgttaagattccggtgga  6.08

Randomizations:         1000
P-value threshold:      0.01
Motif score threshold:  6
Randomize nucleotides   OFF
Randomize dinucleotides OFF
Randomize motifs        OFF
Lowercase filtering     OFF
Pseudocount:            0.375
Random seed:            1
Clover: Cis-eLement OVERrepresentation
Compiled on Nov 17 2005

Sequence file: AT1G08880_H2A_A_thaliana.fasta (1 sequences, 1000 bp, 34.7% C+G)
Motif file: ../histone_motifs (14 motifs)

*** Over- and Under-represented Motifs:

Motif                                      Raw score 
                                                     
HiNF-D|HiNF-D|                             2.74      
Alpha-CP1|M00687 V$ALPHACP1_01 alpha-CP1|  2.14      
CCAAT_box|M00254 V$CAAT_01 CCAAT box|      1.75      
IRF-1|M00747 IRF1|                         0.431     
HEX|Hexamer|                               0.037     
TBP|M00713 TBP F$TBP_Q6|                   -0.299    
IRF-7|M00453 V$IRF7_01 IRF-7|              -0.466    
Oct-1|M00138 V$OCT1_04 Oct-1|              -0.514    
TATA_box|M00252 TATA V$TATA_01|            -0.69     
NEG|Negative element|                      -0.967    
SPT10|Spt10p|                              -1.28     
GC_box|M00255 GC box V$GC_01|              -2.91     
AACCCT_box|AACCCT S. pombe|                -3.63     
E2F|M00516 E2F V$E2F_03|                   -3.81     

*** Motif Instances with Score >= 6:

Motif                                      Location     Strand  Sequence                 Score

>AT1G08880_H2A_A_thaliana ref|NC_003070.5|chr1:1-30432563:2847649-2848648 Arabidopsis thaliana chromosome 1, complete sequence
IRF-7|M00453 V$IRF7_01 IRF-7|               108 -  125    +          aaagaaaaggaaagagtg  6.06
                           HiNF-D|HiNF-D|   153 -  168    +            aacgaaagagccagtg  7.47
    CCAAT_box|M00254 V$CAAT_01 CCAAT box|   158 -  169    +                aagagccagtga  7.26
                           HiNF-D|HiNF-D|   165 -  180    +            agtgacagcgacggag  10.2
Alpha-CP1|M00687 V$ALPHACP1_01 alpha-CP1|   361 -  371    -                 ctcattggtcg  9.66
    CCAAT_box|M00254 V$CAAT_01 CCAAT box|   362 -  373    -                tcattggtcgtg  9.17
                       IRF-1|M00747 IRF1|   907 -  913    +                     ttctctt  6.88

Randomizations:         1000
P-value threshold:      0.01
Motif score threshold:  6
Randomize nucleotides   OFF
Randomize dinucleotides OFF
Randomize motifs        OFF
Lowercase filtering     OFF
Pseudocount:            0.375
Random seed:            1
Clover: Cis-eLement OVERrepresentation
Compiled on Nov 17 2005

Sequence file: AT1G09200_H3_A_thaliana.fasta (1 sequences, 1000 bp, 36% C+G)
Motif file: ../histone_motifs (14 motifs)

*** Over- and Under-represented Motifs:

Motif                                      Raw score 
                                                     
IRF-1|M00747 IRF1|                         1.02      
IRF-7|M00453 V$IRF7_01 IRF-7|              0.556     
HEX|Hexamer|                               0.465     
NEG|Negative element|                      0.0753    
TBP|M00713 TBP F$TBP_Q6|                   -0.159    
TATA_box|M00252 TATA V$TATA_01|            -0.354    
HiNF-D|HiNF-D|                             -0.522    
E2F|M00516 E2F V$E2F_03|                   -0.56     
CCAAT_box|M00254 V$CAAT_01 CCAAT box|      -0.652    
Alpha-CP1|M00687 V$ALPHACP1_01 alpha-CP1|  -0.665    
Oct-1|M00138 V$OCT1_04 Oct-1|              -0.798    
GC_box|M00255 GC box V$GC_01|              -1.74     
SPT10|Spt10p|                              -3.02     
AACCCT_box|AACCCT S. pombe|                -4.35     

*** Motif Instances with Score >= 6:

Motif                                      Location     Strand  Sequence                 Score

>AT1G09200_H3_A_thaliana ref|NC_003070.5|chr1:1-30432563:2972134-2973133 Arabidopsis thaliana chromosome 1, complete sequence
IRF-1|M00747 IRF1|                          105 -  111    +                     ttctctt  6.47
                 E2F|M00516 E2F V$E2F_03|   140 -  151    -                atgtccgccaaa  6.63
            IRF-7|M00453 V$IRF7_01 IRF-7|   300 -  317    -          atgtctttcactttccaa  7.75
                       IRF-1|M00747 IRF1|   306 -  312    +                     ttcactt  7.4
                       IRF-1|M00747 IRF1|   352 -  358    +                     ttcactt  7.4
                           HiNF-D|HiNF-D|   431 -  446    +            aacgctagagaacgaa  6.06
                             HEX|Hexamer|   519 -  524    -                      gaagtc  7.06
          TATA_box|M00252 TATA V$TATA_01|   565 -  579    +             gtatttaagcccaga  6.62
                 TBP|M00713 TBP F$TBP_Q6|   798 -  806    +                   ctcttatat  6.5
    CCAAT_box|M00254 V$CAAT_01 CCAAT box|   816 -  827    +                aaaaaccaatga  6.52
                    NEG|Negative element|   895 -  909    +             cagacgataaatatc  7.02

Randomizations:         1000
P-value threshold:      0.01
Motif score threshold:  6
Randomize nucleotides   OFF
Randomize dinucleotides OFF
Randomize motifs        OFF
Lowercase filtering     OFF
Pseudocount:            0.375
Random seed:            1
Clover: Cis-eLement OVERrepresentation
Compiled on Nov 17 2005

Sequence file: AT1G13370_H3_A_thaliana.fasta (1 sequences, 1000 bp, 35% C+G)
Motif file: ../histone_motifs (14 motifs)

*** Over- and Under-represented Motifs:

Motif                                      Raw score 
                                                     
HiNF-D|HiNF-D|                             1.88      
Oct-1|M00138 V$OCT1_04 Oct-1|              1.85      
TBP|M00713 TBP F$TBP_Q6|                   0.5       
TATA_box|M00252 TATA V$TATA_01|            0.361     
HEX|Hexamer|                               -0.184    
IRF-1|M00747 IRF1|                         -0.25     
CCAAT_box|M00254 V$CAAT_01 CCAAT box|      -0.419    
E2F|M00516 E2F V$E2F_03|                   -0.613    
IRF-7|M00453 V$IRF7_01 IRF-7|              -0.699    
NEG|Negative element|                      -0.904    
GC_box|M00255 GC box V$GC_01|              -1.95     
Alpha-CP1|M00687 V$ALPHACP1_01 alpha-CP1|  -2.09     
SPT10|Spt10p|                              -3.33     
AACCCT_box|AACCCT S. pombe|                -3.49     

*** Motif Instances with Score >= 6:

Motif                                      Location     Strand  Sequence                 Score

>AT1G13370_H3_A_thaliana ref|NC_003070.5|chr1:1-30432563:4588519-4589518 Arabidopsis thaliana chromosome 1, complete sequence
Oct-1|M00138 V$OCT1_04 Oct-1|                17 -   39    +     attttgatattcaaatttgacaa  6.07
                           HiNF-D|HiNF-D|    79 -   94    +            agcaggagcgaccaag  8.39
    CCAAT_box|M00254 V$CAAT_01 CCAAT box|    85 -   96    +                agcgaccaagaa  6.06
          TATA_box|M00252 TATA V$TATA_01|   171 -  185    -             gtgcagtctttatag  6.88
                 TBP|M00713 TBP F$TBP_Q6|   177 -  185    +                   tctttatag  6.26
                           HiNF-D|HiNF-D|   232 -  247    -            gtccgtctcttcgccg  8.85
                 E2F|M00516 E2F V$E2F_03|   286 -  297    +                tatggcgggtta  6.69
            Oct-1|M00138 V$OCT1_04 Oct-1|   288 -  310    -     tggcgggttatgcataaatgtca  8.1
            Oct-1|M00138 V$OCT1_04 Oct-1|   289 -  311    +     ggcgggttatgcataaatgtcaa  6.65
                 TBP|M00713 TBP F$TBP_Q6|   390 -  398    +                   ctcttatat  6.31
          TATA_box|M00252 TATA V$TATA_01|   585 -  599    -             tgggcctatttaaac  7.07
                 TBP|M00713 TBP F$TBP_Q6|   628 -  636    -                   atataaagc  6.39
    CCAAT_box|M00254 V$CAAT_01 CCAAT box|   729 -  740    +                atggaccaataa  6.44
            IRF-7|M00453 V$IRF7_01 IRF-7|   743 -  760    +          atcgaaagcgcagatcgc  6.05
                           HiNF-D|HiNF-D|   748 -  763    +            aagcgcagatcgccac  6.19
            Oct-1|M00138 V$OCT1_04 Oct-1|   757 -  779    -     tcgccacatatgcataatcttaa  8.76

Randomizations:         1000
P-value threshold:      0.01
Motif score threshold:  6
Randomize nucleotides   OFF
Randomize dinucleotides OFF
Randomize motifs        OFF
Lowercase filtering     OFF
Pseudocount:            0.375
Random seed:            1
Clover: Cis-eLement OVERrepresentation
Compiled on Nov 17 2005

Sequence file: AT1G19890.1_H3_A_thaliana.fasta (1 sequences, 1000 bp, 28.8% C+G)
Motif file: ../histone_motifs (14 motifs)

*** Over- and Under-represented Motifs:

Motif                                      Raw score 
                                                     
CCAAT_box|M00254 V$CAAT_01 CCAAT box|      2.39      
IRF-1|M00747 IRF1|                         1.18      
HiNF-D|HiNF-D|                             0.649     
Oct-1|M00138 V$OCT1_04 Oct-1|              0.343     
TATA_box|M00252 TATA V$TATA_01|            0.243     
TBP|M00713 TBP F$TBP_Q6|                   0.185     
HEX|Hexamer|                               -0.253    
NEG|Negative element|                      -0.471    
Alpha-CP1|M00687 V$ALPHACP1_01 alpha-CP1|  -1.02     
IRF-7|M00453 V$IRF7_01 IRF-7|              -1.5      
E2F|M00516 E2F V$E2F_03|                   -2.57     
GC_box|M00255 GC box V$GC_01|              -3.57     
SPT10|Spt10p|                              -3.87     
AACCCT_box|AACCCT S. pombe|                -4.8      

*** Motif Instances with Score >= 6:

Motif                                      Location     Strand  Sequence                 Score

>AT1G19890.1_H3_A_thaliana ref|NC_003070.5|chr1:1-30432563:6904026-6905025 Arabidopsis thaliana chromosome 1, complete sequence
TATA_box|M00252 TATA V$TATA_01|              62 -   76    +             atataaaaagaggga  7.42
            Oct-1|M00138 V$OCT1_04 Oct-1|   109 -  131    -     accaagaatatacatatttcttt  6.4
    CCAAT_box|M00254 V$CAAT_01 CCAAT box|   153 -  164    -                tcattgggtctt  6.14
                       IRF-1|M00747 IRF1|   366 -  372    -                     aagtgaa  7.48
                 TBP|M00713 TBP F$TBP_Q6|   488 -  496    -                   atataaatg  6.33
                       IRF-1|M00747 IRF1|   536 -  542    -                     aactgaa  6.83
            Oct-1|M00138 V$OCT1_04 Oct-1|   545 -  567    +     agacaagtatggaaaacaataga  6.99
                           HiNF-D|HiNF-D|   701 -  716    +            aggcccactggcccag  7.18
    CCAAT_box|M00254 V$CAAT_01 CCAAT box|   705 -  716    -                ccactggcccag  9.94
                           HiNF-D|HiNF-D|   709 -  724    +            tggcccagagcgagac  6.33
                           HiNF-D|HiNF-D|   711 -  726    +            gcccagagcgagacaa  6.5
                    NEG|Negative element|   782 -  796    -             gactttgaggatctc  6.29
                 TBP|M00713 TBP F$TBP_Q6|   895 -  903    -                   atataagtg  6.51
                       IRF-1|M00747 IRF1|   899 -  905    -                     aagtgaa  7.48

Randomizations:         1000
P-value threshold:      0.01
Motif score threshold:  6
Randomize nucleotides   OFF
Randomize dinucleotides OFF
Randomize motifs        OFF
Lowercase filtering     OFF
Pseudocount:            0.375
Random seed:            1
Clover: Cis-eLement OVERrepresentation
Compiled on Nov 17 2005

Sequence file: AT1G19890.2_H3_A_thaliana.fasta (1 sequences, 1000 bp, 33.9% C+G)
Motif file: ../histone_motifs (14 motifs)

*** Over- and Under-represented Motifs:

Motif                                      Raw score 
                                                     
HiNF-D|HiNF-D|                             1.73      
IRF-1|M00747 IRF1|                         1.38      
CCAAT_box|M00254 V$CAAT_01 CCAAT box|      1.13      
TBP|M00713 TBP F$TBP_Q6|                   0.635     
Oct-1|M00138 V$OCT1_04 Oct-1|              -0.0716   
HEX|Hexamer|                               -0.0825   
TATA_box|M00252 TATA V$TATA_01|            -0.312    
NEG|Negative element|                      -0.613    
IRF-7|M00453 V$IRF7_01 IRF-7|              -0.731    
SPT10|Spt10p|                              -1.73     
Alpha-CP1|M00687 V$ALPHACP1_01 alpha-CP1|  -1.77     
E2F|M00516 E2F V$E2F_03|                   -2.21     
GC_box|M00255 GC box V$GC_01|              -3.93     
AACCCT_box|AACCCT S. pombe|                -4.09     

*** Motif Instances with Score >= 6:

Motif                                      Location     Strand  Sequence                 Score

>AT1G19890.2_H3_A_thaliana ref|NC_003070.5|chr1:1-30432563:6904391-6905390 Arabidopsis thaliana chromosome 1, complete sequence
IRF-1|M00747 IRF1|                            1 -    7    -                     aagtgaa  7.45
          TATA_box|M00252 TATA V$TATA_01|    59 -   73    -             ttgatgtttttatac  6.31
                 TBP|M00713 TBP F$TBP_Q6|   123 -  131    -                   atataaatg  6.71
                       IRF-1|M00747 IRF1|   171 -  177    -                     aactgaa  6.8
            Oct-1|M00138 V$OCT1_04 Oct-1|   180 -  202    +     agacaagtatggaaaacaataga  6.79
    CCAAT_box|M00254 V$CAAT_01 CCAAT box|   340 -  351    -                ccactggcccag  8.67
                 TBP|M00713 TBP F$TBP_Q6|   530 -  538    -                   atataagtg  6.68
                       IRF-1|M00747 IRF1|   534 -  540    -                     aagtgaa  7.45
                 TBP|M00713 TBP F$TBP_Q6|   709 -  717    +                   tctttatat  7.04
                       IRF-1|M00747 IRF1|   806 -  812    +                     ttctgtt  6.12
                           HiNF-D|HiNF-D|   869 -  884    -            caccgtttccgtcctg  6.52
                           HiNF-D|HiNF-D|   886 -  901    -            aaccgtcgctcttcgg  9.07
                       IRF-1|M00747 IRF1|   907 -  913    +                     ttctctt  6.76
                       IRF-1|M00747 IRF1|   914 -  920    +                     ttctctt  6.76
                       IRF-1|M00747 IRF1|   920 -  926    +                     ttctgtt  6.12

Randomizations:         1000
P-value threshold:      0.01
Motif score threshold:  6
Randomize nucleotides   OFF
Randomize dinucleotides OFF
Randomize motifs        OFF
Lowercase filtering     OFF
Pseudocount:            0.375
Random seed:            1
Clover: Cis-eLement OVERrepresentation
Compiled on Nov 17 2005

Sequence file: AT1G19890_H3_A_thaliana.fasta (1 sequences, 1000 bp, 36.7% C+G)
Motif file: ../histone_motifs (14 motifs)

*** Over- and Under-represented Motifs:

Motif                                      Raw score 
                                                     
IRF-1|M00747 IRF1|                         1.17      
HiNF-D|HiNF-D|                             1.08      
CCAAT_box|M00254 V$CAAT_01 CCAAT box|      0.491     
TBP|M00713 TBP F$TBP_Q6|                   0.437     
HEX|Hexamer|                               0.218     
Oct-1|M00138 V$OCT1_04 Oct-1|              0.0876    
IRF-7|M00453 V$IRF7_01 IRF-7|              -0.347    
NEG|Negative element|                      -0.665    
TATA_box|M00252 TATA V$TATA_01|            -0.749    
SPT10|Spt10p|                              -1.53     
Alpha-CP1|M00687 V$ALPHACP1_01 alpha-CP1|  -1.88     
E2F|M00516 E2F V$E2F_03|                   -2.44     
AACCCT_box|AACCCT S. pombe|                -4.24     
GC_box|M00255 GC box V$GC_01|              -4.36     

*** Motif Instances with Score >= 6:

Motif                                      Location     Strand  Sequence                 Score

>AT1G19890_H3_A_thaliana ref|NC_003070.5|chr1:1-30432563:6904542-6905541 Arabidopsis thaliana chromosome 1, complete sequence
IRF-1|M00747 IRF1|                           20 -   26    -                     aactgaa  6.94
            Oct-1|M00138 V$OCT1_04 Oct-1|    29 -   51    +     agacaagtatggaaaacaataga  7.36
    CCAAT_box|M00254 V$CAAT_01 CCAAT box|   189 -  200    -                ccactggcccag  7.99
                 TBP|M00713 TBP F$TBP_Q6|   379 -  387    -                   atataagtg  6.94
                       IRF-1|M00747 IRF1|   383 -  389    -                     aagtgaa  7.69
                 TBP|M00713 TBP F$TBP_Q6|   558 -  566    +                   tctttatat  7.13
                       IRF-1|M00747 IRF1|   655 -  661    +                     ttctgtt  6.03
                           HiNF-D|HiNF-D|   735 -  750    -            aaccgtcgctcttcgg  8.4
                       IRF-1|M00747 IRF1|   756 -  762    +                     ttctctt  6.58
                       IRF-1|M00747 IRF1|   763 -  769    +                     ttctctt  6.58
                       IRF-1|M00747 IRF1|   769 -  775    +                     ttctgtt  6.03
            IRF-7|M00453 V$IRF7_01 IRF-7|   888 -  905    -          cgcaaattgcctttccaa  6.19

Randomizations:         1000
P-value threshold:      0.01
Motif score threshold:  6
Randomize nucleotides   OFF
Randomize dinucleotides OFF
Randomize motifs        OFF
Lowercase filtering     OFF
Pseudocount:            0.375
Random seed:            1
Clover: Cis-eLement OVERrepresentation
Compiled on Nov 17 2005

Sequence file: AT1G51060_H2A_A_thaliana.fasta (1 sequences, 1000 bp, 31.6% C+G)
Motif file: ../histone_motifs (14 motifs)

*** Over- and Under-represented Motifs:

Motif                                      Raw score 
                                                     
IRF-7|M00453 V$IRF7_01 IRF-7|              0.934     
IRF-1|M00747 IRF1|                         0.688     
CCAAT_box|M00254 V$CAAT_01 CCAAT box|      0.378     
TATA_box|M00252 TATA V$TATA_01|            -0.0638   
TBP|M00713 TBP F$TBP_Q6|                   -0.179    
HEX|Hexamer|                               -0.252    
Alpha-CP1|M00687 V$ALPHACP1_01 alpha-CP1|  -0.464    
Oct-1|M00138 V$OCT1_04 Oct-1|              -0.529    
HiNF-D|HiNF-D|                             -0.757    
NEG|Negative element|                      -1.09     
SPT10|Spt10p|                              -1.71     
E2F|M00516 E2F V$E2F_03|                   -2.04     
GC_box|M00255 GC box V$GC_01|              -3.6      
AACCCT_box|AACCCT S. pombe|                -4.69     

*** Motif Instances with Score >= 6:

Motif                                      Location     Strand  Sequence                 Score

>AT1G51060_H2A_A_thaliana ref|NC_003070.5|chr1:1-30432563:18929617-18930616 Arabidopsis thaliana chromosome 1, complete sequence
IRF-1|M00747 IRF1|                          160 -  166    +                     ttctctt  7.32
                       IRF-1|M00747 IRF1|   427 -  433    -                     aactgaa  6.47
            IRF-7|M00453 V$IRF7_01 IRF-7|   526 -  543    +          gggagattcgaaatttcc  7.86
            IRF-7|M00453 V$IRF7_01 IRF-7|   669 -  686    -          cccggattcaatttttga  7.59
    CCAAT_box|M00254 V$CAAT_01 CCAAT box|   715 -  726    -                cgtttgggccga  6.19
Alpha-CP1|M00687 V$ALPHACP1_01 alpha-CP1|   870 -  880    -                 cttattggtta  6.81
    CCAAT_box|M00254 V$CAAT_01 CCAAT box|   871 -  882    -                ttattggttaag  7.75
          TATA_box|M00252 TATA V$TATA_01|   897 -  911    +             gtatataaactctgg  7.35

Randomizations:         1000
P-value threshold:      0.01
Motif score threshold:  6
Randomize nucleotides   OFF
Randomize dinucleotides OFF
Randomize motifs        OFF
Lowercase filtering     OFF
Pseudocount:            0.375
Random seed:            1
Clover: Cis-eLement OVERrepresentation
Compiled on Nov 17 2005

Sequence file: AT1G52740_H2A_A_thaliana.fasta (1 sequences, 1000 bp, 37.9% C+G)
Motif file: ../histone_motifs (14 motifs)

*** Over- and Under-represented Motifs:

Motif                                      Raw score 
                                                     
E2F|M00516 E2F V$E2F_03|                   3.25      
NEG|Negative element|                      0.967     
IRF-7|M00453 V$IRF7_01 IRF-7|              0.61      
HiNF-D|HiNF-D|                             0.514     
HEX|Hexamer|                               0.168     
IRF-1|M00747 IRF1|                         0.0958    
Oct-1|M00138 V$OCT1_04 Oct-1|              -0.0561   
TBP|M00713 TBP F$TBP_Q6|                   -0.621    
TATA_box|M00252 TATA V$TATA_01|            -0.707    
Alpha-CP1|M00687 V$ALPHACP1_01 alpha-CP1|  -1.44     
CCAAT_box|M00254 V$CAAT_01 CCAAT box|      -2.08     
SPT10|Spt10p|                              -3.18     
GC_box|M00255 GC box V$GC_01|              -3.59     
AACCCT_box|AACCCT S. pombe|                -3.61     

*** Motif Instances with Score >= 6:

Motif                                      Location     Strand  Sequence                 Score

>AT1G52740_H2A_A_thaliana ref|NC_003070.5|chr1:1-30432563:19648588-19649587 Arabidopsis thaliana chromosome 1, complete sequence
NEG|Negative element|                        62 -   76    -             taaactgagcgtaca  8.15
          TATA_box|M00252 TATA V$TATA_01|    72 -   86    +             gtacaaaaagcctct  6.61
            Oct-1|M00138 V$OCT1_04 Oct-1|   129 -  151    +     gaatgattatacagagaaaacaa  6.62
                           HiNF-D|HiNF-D|   160 -  175    -            ctccctctcttctttt  6.03
            Oct-1|M00138 V$OCT1_04 Oct-1|   165 -  187    -     tctcttcttttgaatcaaaacat  6.05
                       IRF-1|M00747 IRF1|   442 -  448    +                     ttctctt  6.27
                    NEG|Negative element|   474 -  488    -             gatatttggcgggaa  6.33
                 E2F|M00516 E2F V$E2F_03|   478 -  489    +                tttggcgggaaa  10.7
                 E2F|M00516 E2F V$E2F_03|   478 -  489    -                tttggcgggaaa  8.88
                           HiNF-D|HiNF-D|   526 -  541    +            aaacccagcggtagcg  6.68
                           HiNF-D|HiNF-D|   532 -  547    +            agcggtagcgacaagg  6.84
            IRF-7|M00453 V$IRF7_01 IRF-7|   645 -  662    +          ttgggaatcgaaatggtc  7.61

Randomizations:         1000
P-value threshold:      0.01
Motif score threshold:  6
Randomize nucleotides   OFF
Randomize dinucleotides OFF
Randomize motifs        OFF
Lowercase filtering     OFF
Pseudocount:            0.375
Random seed:            1
Clover: Cis-eLement OVERrepresentation
Compiled on Nov 17 2005

Sequence file: AT1G54690_H2A_A_thaliana.fasta (1 sequences, 1000 bp, 34.1% C+G)
Motif file: ../histone_motifs (14 motifs)

*** Over- and Under-represented Motifs:

Motif                                      Raw score 
                                                     
AACCCT_box|AACCCT S. pombe|                1.89      
CCAAT_box|M00254 V$CAAT_01 CCAAT box|      0.982     
HiNF-D|HiNF-D|                             0.944     
HEX|Hexamer|                               0.00507   
IRF-1|M00747 IRF1|                         -0.504    
Oct-1|M00138 V$OCT1_04 Oct-1|              -0.538    
NEG|Negative element|                      -0.541    
E2F|M00516 E2F V$E2F_03|                   -0.661    
TBP|M00713 TBP F$TBP_Q6|                   -0.668    
Alpha-CP1|M00687 V$ALPHACP1_01 alpha-CP1|  -0.853    
TATA_box|M00252 TATA V$TATA_01|            -1.01     
IRF-7|M00453 V$IRF7_01 IRF-7|              -1.21     
SPT10|Spt10p|                              -4.19     
GC_box|M00255 GC box V$GC_01|              -4.65     

*** Motif Instances with Score >= 6:

Motif                                      Location     Strand  Sequence                 Score

>AT1G54690_H2A_A_thaliana ref|NC_003070.5|chr1:1-30432563:20418843-20419842 Arabidopsis thaliana chromosome 1, complete sequence
AACCCT_box|AACCCT S. pombe|                 673 -  695    -     aaccgaattatagttttggtgca  7.39
    CCAAT_box|M00254 V$CAAT_01 CCAAT box|   827 -  838    +                actaaccaatca  8.5
              AACCCT_box|AACCCT S. pombe|   869 -  891    +     gaaatcacaacctaaaccctaaa  9.32
                           HiNF-D|HiNF-D|   973 -  988    +            agttccggcgccggca  6.15
                           HiNF-D|HiNF-D|   975 -  990    -            ttccggcgccggcagt  7.96
                 E2F|M00516 E2F V$E2F_03|   976 -  987    +                tccggcgccggc  6.06

Randomizations:         1000
P-value threshold:      0.01
Motif score threshold:  6
Randomize nucleotides   OFF
Randomize dinucleotides OFF
Randomize motifs        OFF
Lowercase filtering     OFF
Pseudocount:            0.375
Random seed:            1
Clover: Cis-eLement OVERrepresentation
Compiled on Nov 17 2005

Sequence file: AT1G75600_H3_A_thaliana.fasta (1 sequences, 1000 bp, 37.6% C+G)
Motif file: ../histone_motifs (14 motifs)

*** Over- and Under-represented Motifs:

Motif                                      Raw score 
                                                     
HiNF-D|HiNF-D|                             1.29      
SPT10|Spt10p|                              0.909     
HEX|Hexamer|                               0.46      
IRF-1|M00747 IRF1|                         0.188     
TBP|M00713 TBP F$TBP_Q6|                   0.147     
Oct-1|M00138 V$OCT1_04 Oct-1|              -0.097    
CCAAT_box|M00254 V$CAAT_01 CCAAT box|      -0.313    
NEG|Negative element|                      -0.384    
IRF-7|M00453 V$IRF7_01 IRF-7|              -0.734    
TATA_box|M00252 TATA V$TATA_01|            -1.22     
Alpha-CP1|M00687 V$ALPHACP1_01 alpha-CP1|  -2.28     
E2F|M00516 E2F V$E2F_03|                   -2.6      
GC_box|M00255 GC box V$GC_01|              -3.05     
AACCCT_box|AACCCT S. pombe|                -5.62     

*** Motif Instances with Score >= 6:

Motif                                      Location     Strand  Sequence                 Score

>AT1G75600_H3_A_thaliana ref|NC_003070.5|chr1:1-30432563:28393753-28394752 Arabidopsis thaliana chromosome 1, complete sequence
TBP|M00713 TBP F$TBP_Q6|                    103 -  111    +                   tccttatat  6.67
                 TBP|M00713 TBP F$TBP_Q6|   114 -  122    +                   gttttatat  6.16
            Oct-1|M00138 V$OCT1_04 Oct-1|   203 -  225    -     gggaagaacttgcatatgtgttt  7.08
                 TBP|M00713 TBP F$TBP_Q6|   307 -  315    -                   atataagtc  6.05
    CCAAT_box|M00254 V$CAAT_01 CCAAT box|   377 -  388    +                ttggaccaataa  6.39
                       IRF-1|M00747 IRF1|   551 -  557    +                     ttcactt  7.28
                            SPT10|Spt10p|   699 -  719    -       gaggaaaagctccgaggactc  7.18
                           HiNF-D|HiNF-D|   700 -  715    +            aggaaaagctccgagg  7.59
            IRF-7|M00453 V$IRF7_01 IRF-7|   749 -  766    -          cttagttttgaatttgta  6.31
                            SPT10|Spt10p|   826 -  846    -       ggcgaggaaatctgcgccgac  7.95
                           HiNF-D|HiNF-D|   886 -  901    -            aaccgtcgctcttcgg  8.08
                            SPT10|Spt10p|   894 -  914    +       ctcttcggtaagtttcacgat  6.27

Randomizations:         1000
P-value threshold:      0.01
Motif score threshold:  6
Randomize nucleotides   OFF
Randomize dinucleotides OFF
Randomize motifs        OFF
Lowercase filtering     OFF
Pseudocount:            0.375
Random seed:            1
Clover: Cis-eLement OVERrepresentation
Compiled on Nov 17 2005

Sequence file: AT2G28720_H2B_A_thaliana.fasta (1 sequences, 1000 bp, 35.9% C+G)
Motif file: ../histone_motifs (14 motifs)

*** Over- and Under-represented Motifs:

Motif                                      Raw score 
                                                     
Alpha-CP1|M00687 V$ALPHACP1_01 alpha-CP1|  1.43      
CCAAT_box|M00254 V$CAAT_01 CCAAT box|      0.279     
IRF-1|M00747 IRF1|                         0.184     
HEX|Hexamer|                               -0.0809   
HiNF-D|HiNF-D|                             -0.27     
TATA_box|M00252 TATA V$TATA_01|            -0.507    
Oct-1|M00138 V$OCT1_04 Oct-1|              -0.561    
IRF-7|M00453 V$IRF7_01 IRF-7|              -0.582    
E2F|M00516 E2F V$E2F_03|                   -0.789    
TBP|M00713 TBP F$TBP_Q6|                   -0.962    
NEG|Negative element|                      -1.23     
SPT10|Spt10p|                              -1.59     
GC_box|M00255 GC box V$GC_01|              -4.54     
AACCCT_box|AACCCT S. pombe|                -4.87     

*** Motif Instances with Score >= 6:

Motif                                      Location     Strand  Sequence                 Score

>AT2G28720_H2B_A_thaliana ref|NC_003071.3|chr2:1-19705359:12333217-12334216 Arabidopsis thaliana chromosome 2, complete sequence
Alpha-CP1|M00687 V$ALPHACP1_01 alpha-CP1|   408 -  418    +                 ccgacaatgag  8.95
                           HiNF-D|HiNF-D|   555 -  570    -            gtccggacctagtccg  6.3
          TATA_box|M00252 TATA V$TATA_01|   591 -  605    +             atttataagcccagg  6.46
    CCAAT_box|M00254 V$CAAT_01 CCAAT box|   787 -  798    +                ctcatccaatca  7.72
                 E2F|M00516 E2F V$E2F_03|   883 -  894    -                tttcccgagaaa  6.19
                       IRF-1|M00747 IRF1|   968 -  974    -                     aagagaa  6.74

Randomizations:         1000
P-value threshold:      0.01
Motif score threshold:  6
Randomize nucleotides   OFF
Randomize dinucleotides OFF
Randomize motifs        OFF
Lowercase filtering     OFF
Pseudocount:            0.375
Random seed:            1
Clover: Cis-eLement OVERrepresentation
Compiled on Nov 17 2005

Sequence file: AT2G28740_H4_A_thaliana.fasta (1 sequences, 1000 bp, 30.7% C+G)
Motif file: ../histone_motifs (14 motifs)

*** Over- and Under-represented Motifs:

Motif                                      Raw score 
                                                     
IRF-1|M00747 IRF1|                         0.838     
NEG|Negative element|                      0.322     
TBP|M00713 TBP F$TBP_Q6|                   0.00581   
HEX|Hexamer|                               -0.281    
Alpha-CP1|M00687 V$ALPHACP1_01 alpha-CP1|  -0.455    
TATA_box|M00252 TATA V$TATA_01|            -0.693    
Oct-1|M00138 V$OCT1_04 Oct-1|              -0.846    
HiNF-D|HiNF-D|                             -0.884    
E2F|M00516 E2F V$E2F_03|                   -1.64     
IRF-7|M00453 V$IRF7_01 IRF-7|              -1.64     
CCAAT_box|M00254 V$CAAT_01 CCAAT box|      -2.46     
SPT10|Spt10p|                              -3.26     
AACCCT_box|AACCCT S. pombe|                -3.74     
GC_box|M00255 GC box V$GC_01|              -5.08     

*** Motif Instances with Score >= 6:

Motif                                      Location     Strand  Sequence                 Score

>AT2G28740_H4_A_thaliana ref|NC_003071.3|chr2:1-19705359:12337031-12338030 Arabidopsis thaliana chromosome 2, complete sequence
IRF-1|M00747 IRF1|                           83 -   89    +                     ttcactt  7.42
                    NEG|Negative element|   247 -  261    +             ttggagctcaagggc  7.4
Alpha-CP1|M00687 V$ALPHACP1_01 alpha-CP1|   253 -  263    -                 ctcaagggctt  6.91
                       IRF-1|M00747 IRF1|   279 -  285    +                     ttcagtt  7.12
                 TBP|M00713 TBP F$TBP_Q6|   495 -  503    +                   cccttatag  6.41

Randomizations:         1000
P-value threshold:      0.01
Motif score threshold:  6
Randomize nucleotides   OFF
Randomize dinucleotides OFF
Randomize motifs        OFF
Lowercase filtering     OFF
Pseudocount:            0.375
Random seed:            1
Clover: Cis-eLement OVERrepresentation
Compiled on Nov 17 2005

Sequence file: AT2G37470_H2B_A_thaliana.fasta (1 sequences, 1000 bp, 34.1% C+G)
Motif file: ../histone_motifs (14 motifs)

*** Over- and Under-represented Motifs:

Motif                                      Raw score 
                                                     
IRF-1|M00747 IRF1|                         1.13      
TBP|M00713 TBP F$TBP_Q6|                   -0.16     
NEG|Negative element|                      -0.249    
CCAAT_box|M00254 V$CAAT_01 CCAAT box|      -0.251    
HEX|Hexamer|                               -0.265    
Oct-1|M00138 V$OCT1_04 Oct-1|              -0.266    
Alpha-CP1|M00687 V$ALPHACP1_01 alpha-CP1|  -0.591    
TATA_box|M00252 TATA V$TATA_01|            -0.827    
IRF-7|M00453 V$IRF7_01 IRF-7|              -1        
HiNF-D|HiNF-D|                             -1.32     
E2F|M00516 E2F V$E2F_03|                   -2.06     
AACCCT_box|AACCCT S. pombe|                -2.36     
SPT10|Spt10p|                              -3.61     
GC_box|M00255 GC box V$GC_01|              -3.84     

*** Motif Instances with Score >= 6:

Motif                                      Location     Strand  Sequence                 Score

>AT2G37470_H2B_A_thaliana ref|NC_003071.3|chr2:1-19705359:15742917-15743916 Arabidopsis thaliana chromosome 2, complete sequence
IRF-1|M00747 IRF1|                          160 -  166    -                     aagagaa  6.01
            Oct-1|M00138 V$OCT1_04 Oct-1|   357 -  379    -     acgcgatatttccagattcccac  6.54
                       IRF-1|M00747 IRF1|   527 -  533    +                     ttcactt  7.95
    CCAAT_box|M00254 V$CAAT_01 CCAAT box|   544 -  555    -                tgaatggtccat  7.15
Alpha-CP1|M00687 V$ALPHACP1_01 alpha-CP1|   650 -  660    -                 ctcgttggcaa  6.72
                       IRF-1|M00747 IRF1|   678 -  684    -                     aagtgaa  7.27
                    NEG|Negative element|   707 -  721    -             ggccttgagctataa  6.22

Randomizations:         1000
P-value threshold:      0.01
Motif score threshold:  6
Randomize nucleotides   OFF
Randomize dinucleotides OFF
Randomize motifs        OFF
Lowercase filtering     OFF
Pseudocount:            0.375
Random seed:            1
Clover: Cis-eLement OVERrepresentation
Compiled on Nov 17 2005

Sequence file: AT2G38810_H2A_A_thaliana.fasta (1 sequences, 1000 bp, 36.6% C+G)
Motif file: ../histone_motifs (14 motifs)

*** Over- and Under-represented Motifs:

Motif                                      Raw score 
                                                     
CCAAT_box|M00254 V$CAAT_01 CCAAT box|      1.63      
Oct-1|M00138 V$OCT1_04 Oct-1|              1.59      
IRF-1|M00747 IRF1|                         0.839     
NEG|Negative element|                      0.458     
HEX|Hexamer|                               0.316     
IRF-7|M00453 V$IRF7_01 IRF-7|              -0.0858   
TBP|M00713 TBP F$TBP_Q6|                   -0.188    
HiNF-D|HiNF-D|                             -0.194    
Alpha-CP1|M00687 V$ALPHACP1_01 alpha-CP1|  -1.5      
TATA_box|M00252 TATA V$TATA_01|            -1.73     
AACCCT_box|AACCCT S. pombe|                -2.14     
SPT10|Spt10p|                              -2.24     
GC_box|M00255 GC box V$GC_01|              -2.83     
E2F|M00516 E2F V$E2F_03|                   -3.36     

*** Motif Instances with Score >= 6:

Motif                                      Location     Strand  Sequence                 Score

>AT2G38810_H2A_A_thaliana ref|NC_003071.3|chr2:1-19705359:16226821-16227820 Arabidopsis thaliana chromosome 2, complete sequence
IRF-7|M00453 V$IRF7_01 IRF-7|                96 -  113    +          tgcgaagacgacggcagc  6.44
                             HEX|Hexamer|   141 -  146    -                      gaaatc  6.06
    CCAAT_box|M00254 V$CAAT_01 CCAAT box|   212 -  223    -                cgagtggctcgg  7.62
                    NEG|Negative element|   608 -  622    -             gatactgagccttaa  7.7
            IRF-7|M00453 V$IRF7_01 IRF-7|   658 -  675    +          ctggaaatctaagccaaa  6.29
                             HEX|Hexamer|   661 -  666    -                      gaaatc  6.06
    CCAAT_box|M00254 V$CAAT_01 CCAAT box|   666 -  677    +                ctaagccaaaca  8.97
                 TBP|M00713 TBP F$TBP_Q6|   757 -  765    +                   tacttatat  6.57
                       IRF-1|M00747 IRF1|   838 -  844    -                     aagtgaa  8.21
            Oct-1|M00138 V$OCT1_04 Oct-1|   842 -  864    +     gaatgatcaagcaaattaaagga  9.02

Randomizations:         1000
P-value threshold:      0.01
Motif score threshold:  6
Randomize nucleotides   OFF
Randomize dinucleotides OFF
Randomize motifs        OFF
Lowercase filtering     OFF
Pseudocount:            0.375
Random seed:            1
Clover: Cis-eLement OVERrepresentation
Compiled on Nov 17 2005

Sequence file: AT3G09480_H2B_A_thaliana.fasta (1 sequences, 1000 bp, 43.5% C+G)
Motif file: ../histone_motifs (14 motifs)

*** Over- and Under-represented Motifs:

Motif                                      Raw score 
                                                     
IRF-1|M00747 IRF1|                         1         
TATA_box|M00252 TATA V$TATA_01|            0.648     
CCAAT_box|M00254 V$CAAT_01 CCAAT box|      0.477     
HEX|Hexamer|                               0.353     
TBP|M00713 TBP F$TBP_Q6|                   0.346     
IRF-7|M00453 V$IRF7_01 IRF-7|              0.308     
HiNF-D|HiNF-D|                             0.133     
Alpha-CP1|M00687 V$ALPHACP1_01 alpha-CP1|  -0.244    
Oct-1|M00138 V$OCT1_04 Oct-1|              -0.822    
AACCCT_box|AACCCT S. pombe|                -0.877    
NEG|Negative element|                      -0.976    
E2F|M00516 E2F V$E2F_03|                   -1.02     
SPT10|Spt10p|                              -1.81     
GC_box|M00255 GC box V$GC_01|              -3.88     

*** Motif Instances with Score >= 6:

Motif                                      Location     Strand  Sequence                 Score

>AT3G09480_H2B_A_thaliana ref|NC_003074.4|chr3:1-23470805:2915255-2916254 Arabidopsis thaliana chromosome 3, complete sequence
AACCCT_box|AACCCT S. pombe|                  23 -   45    -     tttaggtttagagttgtaatact  6.63
                       IRF-1|M00747 IRF1|   122 -  128    +                     ttcactt  8.04
            IRF-7|M00453 V$IRF7_01 IRF-7|   239 -  256    -          cttaaatttgatttccgt  6.85
                           HiNF-D|HiNF-D|   340 -  355    -            tcgcggcgcgtttgtt  6.27
Alpha-CP1|M00687 V$ALPHACP1_01 alpha-CP1|   480 -  490    -                 ctgattggtgt  6.78
    CCAAT_box|M00254 V$CAAT_01 CCAAT box|   497 -  508    -                tgcttggtctct  6.26
                       IRF-1|M00747 IRF1|   660 -  666    -                     aagagaa  6.65
    CCAAT_box|M00254 V$CAAT_01 CCAAT box|   865 -  876    +                aaaaaccaatca  7.8
          TATA_box|M00252 TATA V$TATA_01|   889 -  903    -             cacctctatatatat  7.28
                 TBP|M00713 TBP F$TBP_Q6|   893 -  901    +                   tctatatat  6.58
          TATA_box|M00252 TATA V$TATA_01|   894 -  908    +             ctatatatatctcgg  7.27
                 TBP|M00713 TBP F$TBP_Q6|   895 -  903    +                   tatatatat  6.49
            IRF-7|M00453 V$IRF7_01 IRF-7|   953 -  970    +          gcgaaatccgaattttat  6.06

Randomizations:         1000
P-value threshold:      0.01
Motif score threshold:  6
Randomize nucleotides   OFF
Randomize dinucleotides OFF
Randomize motifs        OFF
Lowercase filtering     OFF
Pseudocount:            0.375
Random seed:            1
Clover: Cis-eLement OVERrepresentation
Compiled on Nov 17 2005

Sequence file: AT3G20670_H2A_A_thaliana.fasta (1 sequences, 1000 bp, 28.9% C+G)
Motif file: ../histone_motifs (14 motifs)

*** Over- and Under-represented Motifs:

Motif                                      Raw score 
                                                     
E2F|M00516 E2F V$E2F_03|                   1.23      
GC_box|M00255 GC box V$GC_01|              0.947     
TATA_box|M00252 TATA V$TATA_01|            0.764     
Oct-1|M00138 V$OCT1_04 Oct-1|              0.52      
Alpha-CP1|M00687 V$ALPHACP1_01 alpha-CP1|  0.00225   
HiNF-D|HiNF-D|                             -0.171    
TBP|M00713 TBP F$TBP_Q6|                   -0.177    
HEX|Hexamer|                               -0.186    
AACCCT_box|AACCCT S. pombe|                -0.213    
IRF-1|M00747 IRF1|                         -0.361    
NEG|Negative element|                      -0.466    
CCAAT_box|M00254 V$CAAT_01 CCAAT box|      -0.527    
IRF-7|M00453 V$IRF7_01 IRF-7|              -2.09     
SPT10|Spt10p|                              -4.59     

*** Motif Instances with Score >= 6:

Motif                                      Location     Strand  Sequence                 Score

>AT3G20670_H2A_A_thaliana ref|NC_003074.4|chr3:1-23470805:7228479-7229478 Arabidopsis thaliana chromosome 3, complete sequence
TATA_box|M00252 TATA V$TATA_01|              89 -  103    +             gtttaaaaggcgttc  7.53
                 E2F|M00516 E2F V$E2F_03|   113 -  124    +                tttgacgcgaag  8.69
                 E2F|M00516 E2F V$E2F_03|   113 -  124    -                tttgacgcgaag  6.45
                    NEG|Negative element|   114 -  128    +             ttgacgcgaagaagg  6.46
            GC_box|M00255 GC box V$GC_01|   123 -  136    +              agaaggaggtggct  8.47
          TATA_box|M00252 TATA V$TATA_01|   259 -  273    -             gctctgcttatatat  6.84
              AACCCT_box|AACCCT S. pombe|   748 -  770    +     tcaatcccaattctaacaatgaa  7.36
            Oct-1|M00138 V$OCT1_04 Oct-1|   778 -  800    +     gtataaaaacgtaaattcaagcg  7.58
          TATA_box|M00252 TATA V$TATA_01|   778 -  792    +             gtataaaaacgtaaa  6.67
            Oct-1|M00138 V$OCT1_04 Oct-1|   798 -  820    +     gcgtgccaattataaaccgtcga  6.4
    CCAAT_box|M00254 V$CAAT_01 CCAAT box|   868 -  879    -                ttattggataag  6.25
    CCAAT_box|M00254 V$CAAT_01 CCAAT box|   911 -  922    +                aataaccaaaga  6.27
Alpha-CP1|M00687 V$ALPHACP1_01 alpha-CP1|   913 -  923    +                 taaccaaagag  7.45

Randomizations:         1000
P-value threshold:      0.01
Motif score threshold:  6
Randomize nucleotides   OFF
Randomize dinucleotides OFF
Randomize motifs        OFF
Lowercase filtering     OFF
Pseudocount:            0.375
Random seed:            1
Clover: Cis-eLement OVERrepresentation
Compiled on Nov 17 2005

Sequence file: AT3G27360_H3_A_thaliana.fasta (1 sequences, 1000 bp, 36.3% C+G)
Motif file: ../histone_motifs (14 motifs)

*** Over- and Under-represented Motifs:

Motif                                      Raw score 
                                                     
CCAAT_box|M00254 V$CAAT_01 CCAAT box|      2.27      
Alpha-CP1|M00687 V$ALPHACP1_01 alpha-CP1|  1.28      
HEX|Hexamer|                               0.387     
IRF-1|M00747 IRF1|                         -0.111    
HiNF-D|HiNF-D|                             -0.253    
Oct-1|M00138 V$OCT1_04 Oct-1|              -0.356    
TATA_box|M00252 TATA V$TATA_01|            -0.409    
TBP|M00713 TBP F$TBP_Q6|                   -0.643    
NEG|Negative element|                      -0.757    
IRF-7|M00453 V$IRF7_01 IRF-7|              -2.11     
SPT10|Spt10p|                              -3.09     
E2F|M00516 E2F V$E2F_03|                   -3.23     
AACCCT_box|AACCCT S. pombe|                -3.65     
GC_box|M00255 GC box V$GC_01|              -4.52     

*** Motif Instances with Score >= 6:

Motif                                      Location     Strand  Sequence                 Score

>AT3G27360_H3_A_thaliana ref|NC_003074.4|chr3:1-23470805:10131106-10132105 Arabidopsis thaliana chromosome 3, complete sequence
Alpha-CP1|M00687 V$ALPHACP1_01 alpha-CP1|   145 -  155    -                 ctctttggtta  7.17
    CCAAT_box|M00254 V$CAAT_01 CCAAT box|   146 -  157    -                tctttggttact  7.23
                           HiNF-D|HiNF-D|   209 -  224    -            tttccgagcttgcggg  6.29
                             HEX|Hexamer|   232 -  237    -                      gaagtc  6.94
            Oct-1|M00138 V$OCT1_04 Oct-1|   458 -  480    +     ttatgttcatgtatgtttgaaga  6.75
                       IRF-1|M00747 IRF1|   783 -  789    -                     aactgaa  6.69
Alpha-CP1|M00687 V$ALPHACP1_01 alpha-CP1|   799 -  809    -                 ctgattggtta  8.61
    CCAAT_box|M00254 V$CAAT_01 CCAAT box|   800 -  811    -                tgattggttact  9.76
          TATA_box|M00252 TATA V$TATA_01|   900 -  914    +             gtataaaaaagcatc  6.92

Randomizations:         1000
P-value threshold:      0.01
Motif score threshold:  6
Randomize nucleotides   OFF
Randomize dinucleotides OFF
Randomize motifs        OFF
Lowercase filtering     OFF
Pseudocount:            0.375
Random seed:            1
Clover: Cis-eLement OVERrepresentation
Compiled on Nov 17 2005

Sequence file: AT3G45930_H4_A_thaliana.fasta (1 sequences, 1000 bp, 34.4% C+G)
Motif file: ../histone_motifs (14 motifs)

*** Over- and Under-represented Motifs:

Motif                                      Raw score 
                                                     
E2F|M00516 E2F V$E2F_03|                   2.34      
AACCCT_box|AACCCT S. pombe|                0.783     
IRF-1|M00747 IRF1|                         0.464     
TBP|M00713 TBP F$TBP_Q6|                   0.385     
NEG|Negative element|                      0.0638    
Alpha-CP1|M00687 V$ALPHACP1_01 alpha-CP1|  -0.242    
HEX|Hexamer|                               -0.345    
Oct-1|M00138 V$OCT1_04 Oct-1|              -0.479    
HiNF-D|HiNF-D|                             -0.625    
CCAAT_box|M00254 V$CAAT_01 CCAAT box|      -1.2      
TATA_box|M00252 TATA V$TATA_01|            -1.45     
IRF-7|M00453 V$IRF7_01 IRF-7|              -1.51     
SPT10|Spt10p|                              -2.65     
GC_box|M00255 GC box V$GC_01|              -4.96     

*** Motif Instances with Score >= 6:

Motif                                      Location     Strand  Sequence                 Score

>AT3G45930_H4_A_thaliana ref|NC_003074.4|chr3:1-23470805:16893376-16894375 Arabidopsis thaliana chromosome 3, complete sequence
Alpha-CP1|M00687 V$ALPHACP1_01 alpha-CP1|   136 -  146    +                 aaaccaacgag  7.03
              AACCCT_box|AACCCT S. pombe|   159 -  181    +     cccgtgaaaaccctaacatagca  7.51
              AACCCT_box|AACCCT S. pombe|   182 -  204    -     gaatgggttacatttgtgatcaa  7.74
                           HiNF-D|HiNF-D|   256 -  271    -            cacccactctgtctgg  6.11
    CCAAT_box|M00254 V$CAAT_01 CCAAT box|   318 -  329    +                aacgaccaaaca  6.09
                 E2F|M00516 E2F V$E2F_03|   689 -  700    +                tttggcgctata  9.91
                    NEG|Negative element|   690 -  704    +             ttggcgctatattcc  6.72
                       IRF-1|M00747 IRF1|   741 -  747    +                     ttcactt  7.61
                    NEG|Negative element|   769 -  783    -             aatattaagcgtcga  6.51
                 TBP|M00713 TBP F$TBP_Q6|   896 -  904    -                   atataaatg  6.79

Randomizations:         1000
P-value threshold:      0.01
Motif score threshold:  6
Randomize nucleotides   OFF
Randomize dinucleotides OFF
Randomize motifs        OFF
Lowercase filtering     OFF
Pseudocount:            0.375
Random seed:            1
Clover: Cis-eLement OVERrepresentation
Compiled on Nov 17 2005

Sequence file: AT3G45980_H2B_A_thaliana.fasta (1 sequences, 1000 bp, 32.7% C+G)
Motif file: ../histone_motifs (14 motifs)

*** Over- and Under-represented Motifs:

Motif                                      Raw score 
                                                     
Oct-1|M00138 V$OCT1_04 Oct-1|              2.17      
E2F|M00516 E2F V$E2F_03|                   1.3       
IRF-1|M00747 IRF1|                         1         
CCAAT_box|M00254 V$CAAT_01 CCAAT box|      0.847     
SPT10|Spt10p|                              0.534     
HiNF-D|HiNF-D|                             0.524     
TBP|M00713 TBP F$TBP_Q6|                   0.148     
TATA_box|M00252 TATA V$TATA_01|            0.0539    
Alpha-CP1|M00687 V$ALPHACP1_01 alpha-CP1|  -0.333    
HEX|Hexamer|                               -0.424    
NEG|Negative element|                      -0.74     
IRF-7|M00453 V$IRF7_01 IRF-7|              -1.49     
GC_box|M00255 GC box V$GC_01|              -4.74     
AACCCT_box|AACCCT S. pombe|                -5.74     

*** Motif Instances with Score >= 6:

Motif                                      Location     Strand  Sequence                 Score

>AT3G45980_H2B_A_thaliana ref|NC_003074.4|chr3:1-23470805:16908866-16909865 Arabidopsis thaliana chromosome 3, complete sequence
IRF-1|M00747 IRF1|                           34 -   40    +                     ttcagtt  6.97
                       IRF-1|M00747 IRF1|    41 -   47    +                     ttcactt  7.37
    CCAAT_box|M00254 V$CAAT_01 CCAAT box|   342 -  353    +                tatagccaagca  7.74
            Oct-1|M00138 V$OCT1_04 Oct-1|   367 -  389    +     tcttgtttatgcaaatacaacaa  9.62
                 TBP|M00713 TBP F$TBP_Q6|   392 -  400    +                   tctttatat  6.77
                       IRF-1|M00747 IRF1|   465 -  471    +                     ttcagtt  6.97
            Oct-1|M00138 V$OCT1_04 Oct-1|   557 -  579    -     agttagttttttcataattgtat  6.25
            Oct-1|M00138 V$OCT1_04 Oct-1|   661 -  683    +     gagcgggaacggagattttaaca  6.56
                 E2F|M00516 E2F V$E2F_03|   682 -  693    -                caccgcgctaaa  8.22
                           HiNF-D|HiNF-D|   713 -  728    -            cgtcatcgatcccgct  6.43
          TATA_box|M00252 TATA V$TATA_01|   735 -  749    +             gtttataaaccgtcg  6.98
                            SPT10|Spt10p|   779 -  799    +       cccatctcatcgatcctcgtc  6.4
    CCAAT_box|M00254 V$CAAT_01 CCAAT box|   807 -  818    +                aataaccaatca  7.62
                           HiNF-D|HiNF-D|   933 -  948    +            aacaatggcgccgaga  6.15
                 E2F|M00516 E2F V$E2F_03|   936 -  947    +                aatggcgccgag  6.6
                 E2F|M00516 E2F V$E2F_03|   936 -  947    -                aatggcgccgag  6.94
                            SPT10|Spt10p|   939 -  959    -       ggcgccgagagcagagaagaa  7.85
                 E2F|M00516 E2F V$E2F_03|   958 -  969    -                aagcccgcggag  6.5
Alpha-CP1|M00687 V$ALPHACP1_01 alpha-CP1|   977 -  987    +                 cagccgccgag  6.95

Randomizations:         1000
P-value threshold:      0.01
Motif score threshold:  6
Randomize nucleotides   OFF
Randomize dinucleotides OFF
Randomize motifs        OFF
Lowercase filtering     OFF
Pseudocount:            0.375
Random seed:            1
Clover: Cis-eLement OVERrepresentation
Compiled on Nov 17 2005

Sequence file: AT3G46030_H2B_A_thaliana.fasta (1 sequences, 1000 bp, 37.9% C+G)
Motif file: ../histone_motifs (14 motifs)

*** Over- and Under-represented Motifs:

Motif                                      Raw score 
                                                     
HiNF-D|HiNF-D|                             0.871     
CCAAT_box|M00254 V$CAAT_01 CCAAT box|      0.433     
Oct-1|M00138 V$OCT1_04 Oct-1|              0.339     
IRF-1|M00747 IRF1|                         0.266     
IRF-7|M00453 V$IRF7_01 IRF-7|              0.189     
NEG|Negative element|                      0.0932    
TATA_box|M00252 TATA V$TATA_01|            -0.00326  
HEX|Hexamer|                               -0.0746   
TBP|M00713 TBP F$TBP_Q6|                   -0.112    
Alpha-CP1|M00687 V$ALPHACP1_01 alpha-CP1|  -0.79     
AACCCT_box|AACCCT S. pombe|                -1.26     
SPT10|Spt10p|                              -1.37     
E2F|M00516 E2F V$E2F_03|                   -1.74     
GC_box|M00255 GC box V$GC_01|              -1.91     

*** Motif Instances with Score >= 6:

Motif                                      Location     Strand  Sequence                 Score

>AT3G46030_H2B_A_thaliana ref|NC_003074.4|chr3:1-23470805:16924988-16925987 Arabidopsis thaliana chromosome 3, complete sequence
IRF-7|M00453 V$IRF7_01 IRF-7|               198 -  215    -          aacgaattcgattcccta  7.56
                           HiNF-D|HiNF-D|   329 -  344    +            tagaggagagatggag  6.9
                           HiNF-D|HiNF-D|   379 -  394    -            agccgccgctccgacg  6.48
                           HiNF-D|HiNF-D|   398 -  413    -            cttgctcgcttggcct  7.27
    CCAAT_box|M00254 V$CAAT_01 CCAAT box|   404 -  415    -                cgcttggccttg  7.39
                    NEG|Negative element|   443 -  457    -             tatttttagggtttt  6.27
                    NEG|Negative element|   451 -  465    -             gggttttcgctttta  6.25
    CCAAT_box|M00254 V$CAAT_01 CCAAT box|   552 -  563    +                tgtaaccaaaca  6.45
                       IRF-1|M00747 IRF1|   590 -  596    +                     ttctctt  6.98
    CCAAT_box|M00254 V$CAAT_01 CCAAT box|   695 -  706    -                ttaatggcccat  6.1
                    NEG|Negative element|   727 -  741    +             tagccgttcactgcc  6.39
            Oct-1|M00138 V$OCT1_04 Oct-1|   746 -  768    +     acggatttattctaatctaacgg  7.51
          TATA_box|M00252 TATA V$TATA_01|   834 -  848    -             tggtcatatatatac  6.07

Randomizations:         1000
P-value threshold:      0.01
Motif score threshold:  6
Randomize nucleotides   OFF
Randomize dinucleotides OFF
Randomize motifs        OFF
Lowercase filtering     OFF
Pseudocount:            0.375
Random seed:            1
Clover: Cis-eLement OVERrepresentation
Compiled on Nov 17 2005

Sequence file: AT3G46320_H4_A_thaliana.fasta (1 sequences, 1000 bp, 34.2% C+G)
Motif file: ../histone_motifs (14 motifs)

*** Over- and Under-represented Motifs:

Motif                                      Raw score 
                                                     
E2F|M00516 E2F V$E2F_03|                   2.32      
TBP|M00713 TBP F$TBP_Q6|                   0.967     
AACCCT_box|AACCCT S. pombe|                0.819     
IRF-1|M00747 IRF1|                         0.428     
NEG|Negative element|                      0.0787    
Oct-1|M00138 V$OCT1_04 Oct-1|              -0.118    
Alpha-CP1|M00687 V$ALPHACP1_01 alpha-CP1|  -0.19     
HEX|Hexamer|                               -0.337    
HiNF-D|HiNF-D|                             -0.613    
CCAAT_box|M00254 V$CAAT_01 CCAAT box|      -1.18     
TATA_box|M00252 TATA V$TATA_01|            -1.35     
IRF-7|M00453 V$IRF7_01 IRF-7|              -1.45     
SPT10|Spt10p|                              -2.58     
GC_box|M00255 GC box V$GC_01|              -4.97     

*** Motif Instances with Score >= 6:

Motif                                      Location     Strand  Sequence                 Score

>AT3G46320_H4_A_thaliana ref|NC_003074.4|chr3:1-23470805:17031339-17032338 Arabidopsis thaliana chromosome 3, complete sequence
Alpha-CP1|M00687 V$ALPHACP1_01 alpha-CP1|   122 -  132    +                 aaaccaacgag  7.11
              AACCCT_box|AACCCT S. pombe|   145 -  167    +     cccgtgaaaaccctaacatagca  7.58
              AACCCT_box|AACCCT S. pombe|   168 -  190    -     gaatgggttacatttgtgatcaa  7.75
                           HiNF-D|HiNF-D|   242 -  257    -            cacccactctgtctgg  6.1
    CCAAT_box|M00254 V$CAAT_01 CCAAT box|   304 -  315    +                aacgaccaaaca  6.17
                 E2F|M00516 E2F V$E2F_03|   689 -  700    +                tttggcgctata  9.88
                    NEG|Negative element|   690 -  704    +             ttggcgctatattcc  6.68
            Oct-1|M00138 V$OCT1_04 Oct-1|   721 -  743    -     atttgaaattttcataaactttc  6.22
                       IRF-1|M00747 IRF1|   741 -  747    +                     ttcactt  7.56
                    NEG|Negative element|   769 -  783    -             aatattaagcgtcga  6.54
                 TBP|M00713 TBP F$TBP_Q6|   896 -  904    -                   atataaatg  6.79

Randomizations:         1000
P-value threshold:      0.01
Motif score threshold:  6
Randomize nucleotides   OFF
Randomize dinucleotides OFF
Randomize motifs        OFF
Lowercase filtering     OFF
Pseudocount:            0.375
Random seed:            1
Clover: Cis-eLement OVERrepresentation
Compiled on Nov 17 2005

Sequence file: AT3G53650_H2B_A_thaliana.fasta (1 sequences, 1000 bp, 41.4% C+G)
Motif file: ../histone_motifs (14 motifs)

*** Over- and Under-represented Motifs:

Motif                                      Raw score 
                                                     
TATA_box|M00252 TATA V$TATA_01|            1.1       
TBP|M00713 TBP F$TBP_Q6|                   1.1       
CCAAT_box|M00254 V$CAAT_01 CCAAT box|      0.906     
HEX|Hexamer|                               0.427     
Oct-1|M00138 V$OCT1_04 Oct-1|              0.313     
IRF-1|M00747 IRF1|                         0.303     
AACCCT_box|AACCCT S. pombe|                0.209     
HiNF-D|HiNF-D|                             0.0527    
IRF-7|M00453 V$IRF7_01 IRF-7|              -0.188    
Alpha-CP1|M00687 V$ALPHACP1_01 alpha-CP1|  -0.62     
NEG|Negative element|                      -0.98     
E2F|M00516 E2F V$E2F_03|                   -2.09     
GC_box|M00255 GC box V$GC_01|              -2.62     
SPT10|Spt10p|                              -3.07     

*** Motif Instances with Score >= 6:

Motif                                      Location     Strand  Sequence                 Score

>AT3G53650_H2B_A_thaliana ref|NC_003074.4|chr3:1-23470805:19899343-19900342 Arabidopsis thaliana chromosome 3, complete sequence
TATA_box|M00252 TATA V$TATA_01|             100 -  114    -             tatggctttttaaag  6.73
          TATA_box|M00252 TATA V$TATA_01|   162 -  176    -             ccaccacttttatag  7.94
                 TBP|M00713 TBP F$TBP_Q6|   168 -  176    +                   cttttatag  6.27
                             HEX|Hexamer|   500 -  505    +                      gacttc  6.53
              AACCCT_box|AACCCT S. pombe|   603 -  625    -     attagggttagggttcgattttc  7.73
            IRF-7|M00453 V$IRF7_01 IRF-7|   610 -  627    -          ttagggttcgattttctc  6.6
                           HiNF-D|HiNF-D|   625 -  640    -            ctcccgcgctctctct  6.44
                             HEX|Hexamer|   657 -  662    +                      gacttc  6.53
                 TBP|M00713 TBP F$TBP_Q6|   682 -  690    -                   atataaaaa  7.96
            Oct-1|M00138 V$OCT1_04 Oct-1|   696 -  718    +     gtcggcatcggcaaattaaaagg  7.28
                       IRF-1|M00747 IRF1|   778 -  784    -                     aagagga  6.15
    CCAAT_box|M00254 V$CAAT_01 CCAAT box|   862 -  873    +                ggtaaccaatga  8.47
Alpha-CP1|M00687 V$ALPHACP1_01 alpha-CP1|   864 -  874    +                 taaccaatgaa  6.59
          TATA_box|M00252 TATA V$TATA_01|   890 -  904    +             ctatataaacaaatg  7.13
                 TBP|M00713 TBP F$TBP_Q6|   892 -  900    -                   atataaaca  6.83
                       IRF-1|M00747 IRF1|   944 -  950    -                     aagtgat  6.16

Randomizations:         1000
P-value threshold:      0.01
Motif score threshold:  6
Randomize nucleotides   OFF
Randomize dinucleotides OFF
Randomize motifs        OFF
Lowercase filtering     OFF
Pseudocount:            0.375
Random seed:            1
Clover: Cis-eLement OVERrepresentation
Compiled on Nov 17 2005

Sequence file: AT3G53730_H4_A_thaliana.fasta (1 sequences, 1000 bp, 34.7% C+G)
Motif file: ../histone_motifs (14 motifs)

*** Over- and Under-represented Motifs:

Motif                                      Raw score 
                                                     
HiNF-D|HiNF-D|                             1.75      
IRF-1|M00747 IRF1|                         1.05      
GC_box|M00255 GC box V$GC_01|              0.37      
HEX|Hexamer|                               0.366     
CCAAT_box|M00254 V$CAAT_01 CCAAT box|      -0.114    
Oct-1|M00138 V$OCT1_04 Oct-1|              -0.462    
NEG|Negative element|                      -0.857    
IRF-7|M00453 V$IRF7_01 IRF-7|              -0.912    
TBP|M00713 TBP F$TBP_Q6|                   -0.945    
SPT10|Spt10p|                              -0.957    
TATA_box|M00252 TATA V$TATA_01|            -1.23     
E2F|M00516 E2F V$E2F_03|                   -1.71     
Alpha-CP1|M00687 V$ALPHACP1_01 alpha-CP1|  -2.12     
AACCCT_box|AACCCT S. pombe|                -2.6      

*** Motif Instances with Score >= 6:

Motif                                      Location     Strand  Sequence                 Score

>AT3G53730_H4_A_thaliana ref|NC_003074.4|chr3:1-23470805:19923948-19924947 Arabidopsis thaliana chromosome 3, complete sequence
HiNF-D|HiNF-D|                                7 -   22    -            acgcaggtctggcggt  6.1
                           HiNF-D|HiNF-D|    11 -   26    +            aggtctggcggtggtg  8.49
                           HiNF-D|HiNF-D|    13 -   28    -            gtctggcggtggtggt  7.68
            GC_box|M00255 GC box V$GC_01|    16 -   29    +              tggcggtggtggtg  7.13
                       IRF-1|M00747 IRF1|    44 -   50    -                     aagtgaa  7.85
    CCAAT_box|M00254 V$CAAT_01 CCAAT box|   176 -  187    +                tgagaccagtga  7.06
                             HEX|Hexamer|   364 -  369    -                      gaagtc  7.18
                       IRF-1|M00747 IRF1|   390 -  396    +                     ttctctt  6.49
                           HiNF-D|HiNF-D|   672 -  687    -            tcccagagcgctcctt  7.2
                           HiNF-D|HiNF-D|   736 -  751    +            aggcataatgacgcgg  6.01
                            SPT10|Spt10p|   794 -  814    -       cacgcggatagatgataacga  6.38
            GC_box|M00255 GC box V$GC_01|   874 -  887    -              gcactcctcctctt  6.83
                           HiNF-D|HiNF-D|   877 -  892    -            ctcctcctcttctcgt  6.27
                       IRF-1|M00747 IRF1|   921 -  927    +                     ttcattt  6.03
            IRF-7|M00453 V$IRF7_01 IRF-7|   974 -  991    -          ttcgaatttaatttccca  6.18
                       IRF-1|M00747 IRF1|   991 -  997    -                     aagagaa  6.8

Randomizations:         1000
P-value threshold:      0.01
Motif score threshold:  6
Randomize nucleotides   OFF
Randomize dinucleotides OFF
Randomize motifs        OFF
Lowercase filtering     OFF
Pseudocount:            0.375
Random seed:            1
Clover: Cis-eLement OVERrepresentation
Compiled on Nov 17 2005

Sequence file: AT3G54560_H2A_A_thaliana.fasta (1 sequences, 1000 bp, 36.4% C+G)
Motif file: ../histone_motifs (14 motifs)

*** Over- and Under-represented Motifs:

Motif                                      Raw score 
                                                     
Alpha-CP1|M00687 V$ALPHACP1_01 alpha-CP1|  1.42      
E2F|M00516 E2F V$E2F_03|                   0.898     
Oct-1|M00138 V$OCT1_04 Oct-1|              0.575     
CCAAT_box|M00254 V$CAAT_01 CCAAT box|      0.497     
HiNF-D|HiNF-D|                             -0.0603   
HEX|Hexamer|                               -0.147    
IRF-1|M00747 IRF1|                         -0.161    
IRF-7|M00453 V$IRF7_01 IRF-7|              -0.322    
TBP|M00713 TBP F$TBP_Q6|                   -0.466    
NEG|Negative element|                      -1.11     
TATA_box|M00252 TATA V$TATA_01|            -1.18     
GC_box|M00255 GC box V$GC_01|              -2.51     
SPT10|Spt10p|                              -3.26     
AACCCT_box|AACCCT S. pombe|                -4.13     

*** Motif Instances with Score >= 6:

Motif                                      Location     Strand  Sequence                 Score

>AT3G54560_H2A_A_thaliana ref|NC_003074.4|chr3:1-23470805:20207146-20208145 Arabidopsis thaliana chromosome 3, complete sequence
E2F|M00516 E2F V$E2F_03|                      2 -   13    -                ttaaccgccaaa  8.24
Alpha-CP1|M00687 V$ALPHACP1_01 alpha-CP1|     6 -   16    +                 ccgccaaagcg  8.01
            IRF-7|M00453 V$IRF7_01 IRF-7|     7 -   24    +          cgccaaagcgtaggtttc  6.1
            Oct-1|M00138 V$OCT1_04 Oct-1|    36 -   58    +     ttgaaaatatttaaaaactccca  6.13
                 TBP|M00713 TBP F$TBP_Q6|    44 -   52    -                   atttaaaaa  6.04
                 E2F|M00516 E2F V$E2F_03|    52 -   63    -                actcccaccaaa  6.22
            Oct-1|M00138 V$OCT1_04 Oct-1|   659 -  681    +     caatgtttgtgctaattatacaa  6.22
Alpha-CP1|M00687 V$ALPHACP1_01 alpha-CP1|   696 -  706    -                 ctcactggttg  8.5
    CCAAT_box|M00254 V$CAAT_01 CCAAT box|   697 -  708    -                tcactggttgct  6.74
            Oct-1|M00138 V$OCT1_04 Oct-1|   948 -  970    +     gcatagccatacaagtagagaga  6.78
    CCAAT_box|M00254 V$CAAT_01 CCAAT box|   949 -  960    +                catagccataca  7.53

Randomizations:         1000
P-value threshold:      0.01
Motif score threshold:  6
Randomize nucleotides   OFF
Randomize dinucleotides OFF
Randomize motifs        OFF
Lowercase filtering     OFF
Pseudocount:            0.375
Random seed:            1
Clover: Cis-eLement OVERrepresentation
Compiled on Nov 17 2005

Sequence file: AT4G13570_H2A_A_thaliana.fasta (1 sequences, 1000 bp, 32.6% C+G)
Motif file: ../histone_motifs (14 motifs)

*** Over- and Under-represented Motifs:

Motif                                      Raw score 
                                                     
HEX|Hexamer|                               0.326     
Oct-1|M00138 V$OCT1_04 Oct-1|              0.182     
IRF-1|M00747 IRF1|                         -0.0957   
TBP|M00713 TBP F$TBP_Q6|                   -0.259    
HiNF-D|HiNF-D|                             -0.914    
TATA_box|M00252 TATA V$TATA_01|            -1.04     
NEG|Negative element|                      -1.44     
IRF-7|M00453 V$IRF7_01 IRF-7|              -1.58     
Alpha-CP1|M00687 V$ALPHACP1_01 alpha-CP1|  -1.76     
CCAAT_box|M00254 V$CAAT_01 CCAAT box|      -2.23     
GC_box|M00255 GC box V$GC_01|              -3.01     
E2F|M00516 E2F V$E2F_03|                   -3.04     
SPT10|Spt10p|                              -4.67     
AACCCT_box|AACCCT S. pombe|                -5.01     

*** Motif Instances with Score >= 6:

Motif                                      Location     Strand  Sequence                 Score

>AT4G13570_H2A_A_thaliana ref|NC_003075.3|chr4:1-18585042:7884392-7885391 Arabidopsis thaliana chromosome 4, complete sequence
Oct-1|M00138 V$OCT1_04 Oct-1|                32 -   54    -     tctatgaagtaacatacacattc  6.12
                             HEX|Hexamer|   222 -  227    -                      gaagtc  7.04
            Oct-1|M00138 V$OCT1_04 Oct-1|   597 -  619    -     tcatataatttgactaaataaac  6.16
                 TBP|M00713 TBP F$TBP_Q6|   737 -  745    -                   ctataaatg  6.07

Randomizations:         1000
P-value threshold:      0.01
Motif score threshold:  6
Randomize nucleotides   OFF
Randomize dinucleotides OFF
Randomize motifs        OFF
Lowercase filtering     OFF
Pseudocount:            0.375
Random seed:            1
Clover: Cis-eLement OVERrepresentation
Compiled on Nov 17 2005

Sequence file: AT4G27230.1_H2A_A_thaliana.fasta (1 sequences, 1000 bp, 38.5% C+G)
Motif file: ../histone_motifs (14 motifs)

*** Over- and Under-represented Motifs:

Motif                                      Raw score 
                                                     
IRF-1|M00747 IRF1|                         1.35      
CCAAT_box|M00254 V$CAAT_01 CCAAT box|      1.35      
HiNF-D|HiNF-D|                             0.832     
IRF-7|M00453 V$IRF7_01 IRF-7|              0.555     
HEX|Hexamer|                               0.287     
TBP|M00713 TBP F$TBP_Q6|                   -0.318    
NEG|Negative element|                      -0.711    
Oct-1|M00138 V$OCT1_04 Oct-1|              -0.926    
E2F|M00516 E2F V$E2F_03|                   -1.02     
Alpha-CP1|M00687 V$ALPHACP1_01 alpha-CP1|  -1.12     
TATA_box|M00252 TATA V$TATA_01|            -1.22     
GC_box|M00255 GC box V$GC_01|              -1.67     
SPT10|Spt10p|                              -2.39     
AACCCT_box|AACCCT S. pombe|                -3.06     

*** Motif Instances with Score >= 6:

Motif                                      Location     Strand  Sequence                 Score

>AT4G27230.1_H2A_A_thaliana ref|NC_003075.3|chr4:1-18585042:13637727-13638726 Arabidopsis thaliana chromosome 4, complete sequence
IRF-1|M00747 IRF1|                            6 -   12    -                     aagtgaa  8.06
                 TBP|M00713 TBP F$TBP_Q6|    65 -   73    -                   aaataaaaa  6.42
                           HiNF-D|HiNF-D|   145 -  160    +            aaggacaaagcaggtg  6.11
            IRF-7|M00453 V$IRF7_01 IRF-7|   165 -  182    +          cacgaatctcaaatcacg  6.29
    CCAAT_box|M00254 V$CAAT_01 CCAAT box|   239 -  250    -                tcattggtcaga  8.84
                             HEX|Hexamer|   437 -  442    -                      gaagtc  6.98
            IRF-7|M00453 V$IRF7_01 IRF-7|   463 -  480    -          ctgggcttcaattccctg  7.36
                           HiNF-D|HiNF-D|   533 -  548    +            tgccggagctccggtc  6.87
                           HiNF-D|HiNF-D|   533 -  548    -            tgccggagctccggtc  7.42
            IRF-7|M00453 V$IRF7_01 IRF-7|   903 -  920    +          ctcaaattcgaaaaatgt  6.25
                       IRF-1|M00747 IRF1|   926 -  932    +                     ttcactt  7.38
            IRF-7|M00453 V$IRF7_01 IRF-7|   965 -  982    +          ttgggaactgaatttggt  6.21
                       IRF-1|M00747 IRF1|   970 -  976    -                     aactgaa  7.54

Randomizations:         1000
P-value threshold:      0.01
Motif score threshold:  6
Randomize nucleotides   OFF
Randomize dinucleotides OFF
Randomize motifs        OFF
Lowercase filtering     OFF
Pseudocount:            0.375
Random seed:            1
Clover: Cis-eLement OVERrepresentation
Compiled on Nov 17 2005

Sequence file: AT4G27230.2_H2A_A_thaliana.fasta (1 sequences, 1000 bp, 32.8% C+G)
Motif file: ../histone_motifs (14 motifs)

*** Over- and Under-represented Motifs:

Motif                                      Raw score 
                                                     
CCAAT_box|M00254 V$CAAT_01 CCAAT box|      1.81      
Alpha-CP1|M00687 V$ALPHACP1_01 alpha-CP1|  1.72      
IRF-1|M00747 IRF1|                         0.585     
HiNF-D|HiNF-D|                             0.0152    
E2F|M00516 E2F V$E2F_03|                   -0.261    
HEX|Hexamer|                               -0.264    
TBP|M00713 TBP F$TBP_Q6|                   -0.964    
Oct-1|M00138 V$OCT1_04 Oct-1|              -0.989    
NEG|Negative element|                      -1.05     
IRF-7|M00453 V$IRF7_01 IRF-7|              -1.12     
TATA_box|M00252 TATA V$TATA_01|            -1.56     
GC_box|M00255 GC box V$GC_01|              -1.67     
SPT10|Spt10p|                              -2.88     
AACCCT_box|AACCCT S. pombe|                -3.68     

*** Motif Instances with Score >= 6:

Motif                                      Location     Strand  Sequence                 Score

>AT4G27230.2_H2A_A_thaliana ref|NC_003075.3|chr4:1-18585042:13638331-13639330 Arabidopsis thaliana chromosome 4, complete sequence
Alpha-CP1|M00687 V$ALPHACP1_01 alpha-CP1|   269 -  279    -                 ctcattgggtt  9.29
                       IRF-1|M00747 IRF1|   610 -  616    -                     aagtgaa  7.84
                           HiNF-D|HiNF-D|   749 -  764    +            aaggacaaagcaggtg  6.55
                 E2F|M00516 E2F V$E2F_03|   762 -  773    +                gtgggcgcacga  7.05
    CCAAT_box|M00254 V$CAAT_01 CCAAT box|   843 -  854    -                tcattggtcaga  9.35

Randomizations:         1000
P-value threshold:      0.01
Motif score threshold:  6
Randomize nucleotides   OFF
Randomize dinucleotides OFF
Randomize motifs        OFF
Lowercase filtering     OFF
Pseudocount:            0.375
Random seed:            1
Clover: Cis-eLement OVERrepresentation
Compiled on Nov 17 2005

Sequence file: AT4G40030.1_H3_A_thaliana.fasta (1 sequences, 1000 bp, 36.5% C+G)
Motif file: ../histone_motifs (14 motifs)

*** Over- and Under-represented Motifs:

Motif                                      Raw score 
                                                     
AACCCT_box|AACCCT S. pombe|                0.544     
HiNF-D|HiNF-D|                             -0.183    
IRF-1|M00747 IRF1|                         -0.473    
TBP|M00713 TBP F$TBP_Q6|                   -0.501    
NEG|Negative element|                      -0.584    
HEX|Hexamer|                               -0.596    
Oct-1|M00138 V$OCT1_04 Oct-1|              -0.681    
IRF-7|M00453 V$IRF7_01 IRF-7|              -0.731    
CCAAT_box|M00254 V$CAAT_01 CCAAT box|      -1.6      
Alpha-CP1|M00687 V$ALPHACP1_01 alpha-CP1|  -1.86     
TATA_box|M00252 TATA V$TATA_01|            -2.08     
SPT10|Spt10p|                              -2.3      
GC_box|M00255 GC box V$GC_01|              -2.64     
E2F|M00516 E2F V$E2F_03|                   -2.9      

*** Motif Instances with Score >= 6:

Motif                                      Location     Strand  Sequence                 Score

>AT4G40030.1_H3_A_thaliana ref|NC_003075.3|chr4:1-18585042:18556260-18557259 Arabidopsis thaliana chromosome 4, complete sequence
TBP|M00713 TBP F$TBP_Q6|                    515 -  523    -                   aaataaagg  6.28
              AACCCT_box|AACCCT S. pombe|   738 -  760    -     atctggattagggttttaagtgg  8.08
                           HiNF-D|HiNF-D|   861 -  876    +            aagcaaaccgctcgta  6.41

Randomizations:         1000
P-value threshold:      0.01
Motif score threshold:  6
Randomize nucleotides   OFF
Randomize dinucleotides OFF
Randomize motifs        OFF
Lowercase filtering     OFF
Pseudocount:            0.375
Random seed:            1
Clover: Cis-eLement OVERrepresentation
Compiled on Nov 17 2005

Sequence file: AT4G40030.2_H3_A_thaliana.fasta (1 sequences, 1000 bp, 35.4% C+G)
Motif file: ../histone_motifs (14 motifs)

*** Over- and Under-represented Motifs:

Motif                                      Raw score 
                                                     
AACCCT_box|AACCCT S. pombe|                0.254     
TBP|M00713 TBP F$TBP_Q6|                   -0.219    
Oct-1|M00138 V$OCT1_04 Oct-1|              -0.255    
IRF-7|M00453 V$IRF7_01 IRF-7|              -0.324    
IRF-1|M00747 IRF1|                         -0.35     
HEX|Hexamer|                               -0.521    
NEG|Negative element|                      -0.556    
HiNF-D|HiNF-D|                             -0.694    
CCAAT_box|M00254 V$CAAT_01 CCAAT box|      -1.69     
Alpha-CP1|M00687 V$ALPHACP1_01 alpha-CP1|  -1.83     
TATA_box|M00252 TATA V$TATA_01|            -1.93     
GC_box|M00255 GC box V$GC_01|              -2.31     
E2F|M00516 E2F V$E2F_03|                   -2.82     
SPT10|Spt10p|                              -3.17     

*** Motif Instances with Score >= 6:

Motif                                      Location     Strand  Sequence                 Score

>AT4G40030.2_H3_A_thaliana ref|NC_003075.3|chr4:1-18585042:18556411-18557410 Arabidopsis thaliana chromosome 4, complete sequence
IRF-7|M00453 V$IRF7_01 IRF-7|               503 -  520    +          aaacaaaacaaaagtcag  6.59
                 TBP|M00713 TBP F$TBP_Q6|   666 -  674    -                   aaataaagg  6.48
              AACCCT_box|AACCCT S. pombe|   889 -  911    -     atctggattagggttttaagtgg  7.79

Randomizations:         1000
P-value threshold:      0.01
Motif score threshold:  6
Randomize nucleotides   OFF
Randomize dinucleotides OFF
Randomize motifs        OFF
Lowercase filtering     OFF
Pseudocount:            0.375
Random seed:            1
Clover: Cis-eLement OVERrepresentation
Compiled on Nov 17 2005

Sequence file: AT4G40030_H3_A_thaliana.fasta (1 sequences, 1000 bp, 38% C+G)
Motif file: ../histone_motifs (14 motifs)

*** Over- and Under-represented Motifs:

Motif                                      Raw score 
                                                     
AACCCT_box|AACCCT S. pombe|                0.504     
HiNF-D|HiNF-D|                             -0.267    
TBP|M00713 TBP F$TBP_Q6|                   -0.445    
HEX|Hexamer|                               -0.45     
Oct-1|M00138 V$OCT1_04 Oct-1|              -0.592    
IRF-1|M00747 IRF1|                         -0.607    
NEG|Negative element|                      -0.655    
IRF-7|M00453 V$IRF7_01 IRF-7|              -0.675    
CCAAT_box|M00254 V$CAAT_01 CCAAT box|      -1.59     
Alpha-CP1|M00687 V$ALPHACP1_01 alpha-CP1|  -2.02     
TATA_box|M00252 TATA V$TATA_01|            -2.1      
SPT10|Spt10p|                              -2.31     
GC_box|M00255 GC box V$GC_01|              -2.94     
E2F|M00516 E2F V$E2F_03|                   -3.04     

*** Motif Instances with Score >= 6:

Motif                                      Location     Strand  Sequence                 Score

>AT4G40030_H3_A_thaliana ref|NC_003075.3|chr4:1-18585042:18556094-18557093 Arabidopsis thaliana chromosome 4, complete sequence
IRF-7|M00453 V$IRF7_01 IRF-7|               186 -  203    +          aaacaaaacaaaagtcag  6.01
                 TBP|M00713 TBP F$TBP_Q6|   349 -  357    -                   aaataaagg  6.36
              AACCCT_box|AACCCT S. pombe|   572 -  594    -     atctggattagggttttaagtgg  8.05
                           HiNF-D|HiNF-D|   695 -  710    +            aagcaaaccgctcgta  6.28

Randomizations:         1000
P-value threshold:      0.01
Motif score threshold:  6
Randomize nucleotides   OFF
Randomize dinucleotides OFF
Randomize motifs        OFF
Lowercase filtering     OFF
Pseudocount:            0.375
Random seed:            1
Clover: Cis-eLement OVERrepresentation
Compiled on Nov 17 2005

Sequence file: AT4G40040.1_H3_A_thaliana.fasta (1 sequences, 1000 bp, 37.8% C+G)
Motif file: ../histone_motifs (14 motifs)

*** Over- and Under-represented Motifs:

Motif                                      Raw score 
                                                     
IRF-7|M00453 V$IRF7_01 IRF-7|              1.29      
CCAAT_box|M00254 V$CAAT_01 CCAAT box|      0.653     
TATA_box|M00252 TATA V$TATA_01|            0.409     
HEX|Hexamer|                               -0.116    
NEG|Negative element|                      -0.361    
TBP|M00713 TBP F$TBP_Q6|                   -0.408    
Oct-1|M00138 V$OCT1_04 Oct-1|              -0.533    
HiNF-D|HiNF-D|                             -0.868    
IRF-1|M00747 IRF1|                         -0.873    
Alpha-CP1|M00687 V$ALPHACP1_01 alpha-CP1|  -1.11     
SPT10|Spt10p|                              -1.58     
E2F|M00516 E2F V$E2F_03|                   -2.24     
AACCCT_box|AACCCT S. pombe|                -3.38     
GC_box|M00255 GC box V$GC_01|              -4.49     

*** Motif Instances with Score >= 6:

Motif                                      Location     Strand  Sequence                 Score

>AT4G40040.1_H3_A_thaliana ref|NC_003075.3|chr4:1-18585042:18558230-18559229 Arabidopsis thaliana chromosome 4, complete sequence
CCAAT_box|M00254 V$CAAT_01 CCAAT box|       292 -  303    +                ttcagccaatag  7.92
                    NEG|Negative element|   435 -  449    +             taatcgataaaaacc  6.32
          TATA_box|M00252 TATA V$TATA_01|   439 -  453    +             cgataaaaaccgtcc  7.83
                 TBP|M00713 TBP F$TBP_Q6|   458 -  466    -                   atataaatc  6.56
            IRF-7|M00453 V$IRF7_01 IRF-7|   532 -  549    -          atctttttcgaattcgga  8.28
            IRF-7|M00453 V$IRF7_01 IRF-7|   552 -  569    -          tcaagtttgaaattcgga  7.63

Randomizations:         1000
P-value threshold:      0.01
Motif score threshold:  6
Randomize nucleotides   OFF
Randomize dinucleotides OFF
Randomize motifs        OFF
Lowercase filtering     OFF
Pseudocount:            0.375
Random seed:            1
Clover: Cis-eLement OVERrepresentation
Compiled on Nov 17 2005

Sequence file: AT4G40040.2_H3_A_thaliana.fasta (1 sequences, 1000 bp, 38.8% C+G)
Motif file: ../histone_motifs (14 motifs)

*** Over- and Under-represented Motifs:

Motif                                      Raw score 
                                                     
IRF-7|M00453 V$IRF7_01 IRF-7|              1.27      
TATA_box|M00252 TATA V$TATA_01|            0.529     
HEX|Hexamer|                               0.00568   
HiNF-D|HiNF-D|                             -0.105    
CCAAT_box|M00254 V$CAAT_01 CCAAT box|      -0.128    
TBP|M00713 TBP F$TBP_Q6|                   -0.203    
NEG|Negative element|                      -0.232    
Oct-1|M00138 V$OCT1_04 Oct-1|              -0.412    
Alpha-CP1|M00687 V$ALPHACP1_01 alpha-CP1|  -0.585    
IRF-1|M00747 IRF1|                         -0.78     
SPT10|Spt10p|                              -2        
E2F|M00516 E2F V$E2F_03|                   -2.64     
GC_box|M00255 GC box V$GC_01|              -3.43     
AACCCT_box|AACCCT S. pombe|                -3.68     

*** Motif Instances with Score >= 6:

Motif                                      Location     Strand  Sequence                 Score

>AT4G40040.2_H3_A_thaliana ref|NC_003075.3|chr4:1-18585042:18557802-18558801 Arabidopsis thaliana chromosome 4, complete sequence
NEG|Negative element|                         7 -   21    +             taatcgataaaaacc  6.65
          TATA_box|M00252 TATA V$TATA_01|    11 -   25    +             cgataaaaaccgtcc  7.97
                 TBP|M00713 TBP F$TBP_Q6|    30 -   38    -                   atataaatc  6.78
            Oct-1|M00138 V$OCT1_04 Oct-1|    59 -   81    -     taaattaatatcaatagccgtac  6.32
            IRF-7|M00453 V$IRF7_01 IRF-7|   104 -  121    -          atctttttcgaattcgga  8.21
            IRF-7|M00453 V$IRF7_01 IRF-7|   124 -  141    -          tcaagtttgaaattcgga  7.73
Alpha-CP1|M00687 V$ALPHACP1_01 alpha-CP1|   705 -  715    -                 ctaattggtgg  6.65
    CCAAT_box|M00254 V$CAAT_01 CCAAT box|   748 -  759    +                accaaccactgg  7.07
                           HiNF-D|HiNF-D|   773 -  788    -            ccccatcgttaccgtc  6.48

Randomizations:         1000
P-value threshold:      0.01
Motif score threshold:  6
Randomize nucleotides   OFF
Randomize dinucleotides OFF
Randomize motifs        OFF
Lowercase filtering     OFF
Pseudocount:            0.375
Random seed:            1
Clover: Cis-eLement OVERrepresentation
Compiled on Nov 17 2005

Sequence file: AT5G02560_H2A_A_thaliana.fasta (1 sequences, 1000 bp, 32.2% C+G)
Motif file: ../histone_motifs (14 motifs)

*** Over- and Under-represented Motifs:

Motif                                      Raw score 
                                                     
IRF-1|M00747 IRF1|                         0.955     
CCAAT_box|M00254 V$CAAT_01 CCAAT box|      0.633     
NEG|Negative element|                      0.0653    
HiNF-D|HiNF-D|                             -0.0451   
HEX|Hexamer|                               -0.202    
TBP|M00713 TBP F$TBP_Q6|                   -0.38     
Oct-1|M00138 V$OCT1_04 Oct-1|              -0.383    
IRF-7|M00453 V$IRF7_01 IRF-7|              -0.978    
Alpha-CP1|M00687 V$ALPHACP1_01 alpha-CP1|  -1.09     
TATA_box|M00252 TATA V$TATA_01|            -2.28     
E2F|M00516 E2F V$E2F_03|                   -2.47     
SPT10|Spt10p|                              -2.62     
GC_box|M00255 GC box V$GC_01|              -4.72     
AACCCT_box|AACCCT S. pombe|                -4.8      

*** Motif Instances with Score >= 6:

Motif                                      Location     Strand  Sequence                 Score

>AT5G02560_H2A_A_thaliana ref|NC_003076.4|chr5:1-26992728:574478-575477 Arabidopsis thaliana chromosome 5, complete sequence
NEG|Negative element|                         6 -   20    -             tgcatttagtggaaa  6.82
    CCAAT_box|M00254 V$CAAT_01 CCAAT box|   443 -  454    +                agtgtccagtga  7.27
    CCAAT_box|M00254 V$CAAT_01 CCAAT box|   464 -  475    +                agtgtccaatag  6.4
    CCAAT_box|M00254 V$CAAT_01 CCAAT box|   512 -  523    +                agcatccaagca  6.6
            Oct-1|M00138 V$OCT1_04 Oct-1|   532 -  554    -     aagtttcatttgcattatattca  6.38
                       IRF-1|M00747 IRF1|   785 -  791    +                     ttcactt  7.52
    CCAAT_box|M00254 V$CAAT_01 CCAAT box|   951 -  962    +                tcaagccatgga  6.05
                       IRF-1|M00747 IRF1|   974 -  980    -                     aagtgaa  7.55
                           HiNF-D|HiNF-D|   979 -  994    +            aagaaaggagccgctg  7.14

Randomizations:         1000
P-value threshold:      0.01
Motif score threshold:  6
Randomize nucleotides   OFF
Randomize dinucleotides OFF
Randomize motifs        OFF
Lowercase filtering     OFF
Pseudocount:            0.375
Random seed:            1
Clover: Cis-eLement OVERrepresentation
Compiled on Nov 17 2005

Sequence file: AT5G02570_H2B_A_thaliana.fasta (1 sequences, 1000 bp, 31.6% C+G)
Motif file: ../histone_motifs (14 motifs)

*** Over- and Under-represented Motifs:

Motif                                      Raw score 
                                                     
Oct-1|M00138 V$OCT1_04 Oct-1|              0.833     
IRF-7|M00453 V$IRF7_01 IRF-7|              0.557     
E2F|M00516 E2F V$E2F_03|                   0.494     
TATA_box|M00252 TATA V$TATA_01|            0.392     
NEG|Negative element|                      0.106     
HEX|Hexamer|                               -0.0549   
HiNF-D|HiNF-D|                             -0.109    
Alpha-CP1|M00687 V$ALPHACP1_01 alpha-CP1|  -0.181    
AACCCT_box|AACCCT S. pombe|                -0.303    
TBP|M00713 TBP F$TBP_Q6|                   -0.527    
IRF-1|M00747 IRF1|                         -0.541    
CCAAT_box|M00254 V$CAAT_01 CCAAT box|      -0.799    
SPT10|Spt10p|                              -1.58     
GC_box|M00255 GC box V$GC_01|              -2.29     

*** Motif Instances with Score >= 6:

Motif                                      Location     Strand  Sequence                 Score

>AT5G02570_H2B_A_thaliana ref|NC_003076.4|chr5:1-26992728:577117-578116 Arabidopsis thaliana chromosome 5, complete sequence
AACCCT_box|AACCCT S. pombe|                  72 -   94    -     tccttgggaaggctttggttgga  7.14
Alpha-CP1|M00687 V$ALPHACP1_01 alpha-CP1|   163 -  173    -                 cacattagctg  7.17
            Oct-1|M00138 V$OCT1_04 Oct-1|   279 -  301    -     acgtatcttttgcatgtgaataa  7.82
            Oct-1|M00138 V$OCT1_04 Oct-1|   374 -  396    +     tgttgttcatgcatatatatacc  6.38
                           HiNF-D|HiNF-D|   787 -  802    -            cgccgactttagcgtt  6.99
                    NEG|Negative element|   790 -  804    -             cgactttagcgttaa  6.88
            IRF-7|M00453 V$IRF7_01 IRF-7|   905 -  922    +          ttcaaaaccgaaaccctc  8.08
          TATA_box|M00252 TATA V$TATA_01|   973 -  987    +             ggattaatggcgccg  7.56
                 E2F|M00516 E2F V$E2F_03|   978 -  989    +                aatggcgccgaa  6.04
                 E2F|M00516 E2F V$E2F_03|   978 -  989    -                aatggcgccgaa  7.92

Randomizations:         1000
P-value threshold:      0.01
Motif score threshold:  6
Randomize nucleotides   OFF
Randomize dinucleotides OFF
Randomize motifs        OFF
Lowercase filtering     OFF
Pseudocount:            0.375
Random seed:            1
Clover: Cis-eLement OVERrepresentation
Compiled on Nov 17 2005

Sequence file: AT5G10390_H3_A_thaliana.fasta (1 sequences, 1000 bp, 34.2% C+G)
Motif file: ../histone_motifs (14 motifs)

*** Over- and Under-represented Motifs:

Motif                                      Raw score 
                                                     
E2F|M00516 E2F V$E2F_03|                   2.55      
TATA_box|M00252 TATA V$TATA_01|            0.891     
IRF-7|M00453 V$IRF7_01 IRF-7|              0.816     
Oct-1|M00138 V$OCT1_04 Oct-1|              0.0865    
HEX|Hexamer|                               0.0784    
NEG|Negative element|                      -0.366    
IRF-1|M00747 IRF1|                         -0.575    
GC_box|M00255 GC box V$GC_01|              -0.594    
TBP|M00713 TBP F$TBP_Q6|                   -0.82     
CCAAT_box|M00254 V$CAAT_01 CCAAT box|      -0.832    
HiNF-D|HiNF-D|                             -0.889    
Alpha-CP1|M00687 V$ALPHACP1_01 alpha-CP1|  -1.09     
AACCCT_box|AACCCT S. pombe|                -2.93     
SPT10|Spt10p|                              -3.02     

*** Motif Instances with Score >= 6:

Motif                                      Location     Strand  Sequence                 Score

>AT5G10390_H3_A_thaliana ref|NC_003076.4|chr5:1-26992728:3269476-3270475 Arabidopsis thaliana chromosome 5, complete sequence
CCAAT_box|M00254 V$CAAT_01 CCAAT box|        61 -   72    -                tcaatggatatg  6.06
            Oct-1|M00138 V$OCT1_04 Oct-1|   193 -  215    -     tctgtcgatctccatatttctgc  6.53
            IRF-7|M00453 V$IRF7_01 IRF-7|   614 -  631    -          aaaattttcgatttggcg  7.44
                 E2F|M00516 E2F V$E2F_03|   625 -  636    +                tttggcgcctaa  9.78
                 E2F|M00516 E2F V$E2F_03|   625 -  636    -                tttggcgcctaa  7.4
          TATA_box|M00252 TATA V$TATA_01|   760 -  774    -             cacacggatttatac  7.45
                 E2F|M00516 E2F V$E2F_03|   829 -  840    -                tttccctccaaa  6.1
            GC_box|M00255 GC box V$GC_01|   846 -  859    -              aactccctcccatg  6.93
                 E2F|M00516 E2F V$E2F_03|   870 -  881    -                ctcaccgccaaa  8.59
          TATA_box|M00252 TATA V$TATA_01|   891 -  905    +             ccataaaagcagtcc  7.99
            IRF-7|M00453 V$IRF7_01 IRF-7|   929 -  946    -          caaaatttctcattcgca  7.12

Randomizations:         1000
P-value threshold:      0.01
Motif score threshold:  6
Randomize nucleotides   OFF
Randomize dinucleotides OFF
Randomize motifs        OFF
Lowercase filtering     OFF
Pseudocount:            0.375
Random seed:            1
Clover: Cis-eLement OVERrepresentation
Compiled on Nov 17 2005

Sequence file: AT5G10400_H3_A_thaliana.fasta (1 sequences, 1000 bp, 28.9% C+G)
Motif file: ../histone_motifs (14 motifs)

*** Over- and Under-represented Motifs:

Motif                                      Raw score 
                                                     
IRF-7|M00453 V$IRF7_01 IRF-7|              1.21      
TATA_box|M00252 TATA V$TATA_01|            0.774     
TBP|M00713 TBP F$TBP_Q6|                   0.277     
Alpha-CP1|M00687 V$ALPHACP1_01 alpha-CP1|  0.231     
HEX|Hexamer|                               0.0601    
IRF-1|M00747 IRF1|                         -0.147    
NEG|Negative element|                      -0.214    
CCAAT_box|M00254 V$CAAT_01 CCAAT box|      -0.263    
Oct-1|M00138 V$OCT1_04 Oct-1|              -0.608    
HiNF-D|HiNF-D|                             -0.654    
SPT10|Spt10p|                              -1.51     
GC_box|M00255 GC box V$GC_01|              -2.07     
E2F|M00516 E2F V$E2F_03|                   -3.32     
AACCCT_box|AACCCT S. pombe|                -5.01     

*** Motif Instances with Score >= 6:

Motif                                      Location     Strand  Sequence                 Score

>AT5G10400_H3_A_thaliana ref|NC_003076.4|chr5:1-26992728:3270889-3271888 Arabidopsis thaliana chromosome 5, complete sequence
IRF-7|M00453 V$IRF7_01 IRF-7|                19 -   36    -          gtttgattcgctttccat  7.11
            IRF-7|M00453 V$IRF7_01 IRF-7|    25 -   42    -          ttcgctttccattttctt  7.14
            IRF-7|M00453 V$IRF7_01 IRF-7|    73 -   90    -          gtgagtttccttttgcaa  7.98
                 TBP|M00713 TBP F$TBP_Q6|   505 -  513    -                   atataagta  6.2
Alpha-CP1|M00687 V$ALPHACP1_01 alpha-CP1|   789 -  799    -                 cttattggtta  6.15
                    NEG|Negative element|   809 -  823    -             gacgcggatcgtaaa  6.3
    CCAAT_box|M00254 V$CAAT_01 CCAAT box|   847 -  858    +                ataagccaaaca  6.52
Alpha-CP1|M00687 V$ALPHACP1_01 alpha-CP1|   849 -  859    +                 aagccaaacag  7.52
          TATA_box|M00252 TATA V$TATA_01|   901 -  915    +             gtataaaaaagcctc  8.27
                            SPT10|Spt10p|   943 -  963    +       gcattctcaccgaatcaaatc  6.05

Randomizations:         1000
P-value threshold:      0.01
Motif score threshold:  6
Randomize nucleotides   OFF
Randomize dinucleotides OFF
Randomize motifs        OFF
Lowercase filtering     OFF
Pseudocount:            0.375
Random seed:            1
Clover: Cis-eLement OVERrepresentation
Compiled on Nov 17 2005

Sequence file: AT5G10980_H3_A_thaliana.fasta (1 sequences, 1000 bp, 36.1% C+G)
Motif file: ../histone_motifs (14 motifs)

*** Over- and Under-represented Motifs:

Motif                                      Raw score 
                                                     
NEG|Negative element|                      0.615     
CCAAT_box|M00254 V$CAAT_01 CCAAT box|      0.555     
Oct-1|M00138 V$OCT1_04 Oct-1|              0.199     
HiNF-D|HiNF-D|                             0.147     
IRF-1|M00747 IRF1|                         0.136     
Alpha-CP1|M00687 V$ALPHACP1_01 alpha-CP1|  0.119     
IRF-7|M00453 V$IRF7_01 IRF-7|              0.0658    
HEX|Hexamer|                               -0.0941   
TBP|M00713 TBP F$TBP_Q6|                   -0.117    
TATA_box|M00252 TATA V$TATA_01|            -1.32     
GC_box|M00255 GC box V$GC_01|              -1.34     
E2F|M00516 E2F V$E2F_03|                   -2.5      
AACCCT_box|AACCCT S. pombe|                -3.52     
SPT10|Spt10p|                              -3.73     

*** Motif Instances with Score >= 6:

Motif                                      Location     Strand  Sequence                 Score

>AT5G10980_H3_A_thaliana ref|NC_003076.4|chr5:1-26992728:3473350-3474349 Arabidopsis thaliana chromosome 5, complete sequence
Oct-1|M00138 V$OCT1_04 Oct-1|                35 -   57    +     ttttgtgcattcaaatttaggct  7.32
    CCAAT_box|M00254 V$CAAT_01 CCAAT box|    58 -   69    -                tcaatggccata  7.58
                       IRF-1|M00747 IRF1|   240 -  246    +                     ttctgtt  6.4
            IRF-7|M00453 V$IRF7_01 IRF-7|   378 -  395    +          taccaaaccgaattttaa  6.72
                           HiNF-D|HiNF-D|   479 -  494    +            gatcggagcggccgta  6.44
                    NEG|Negative element|   533 -  547    +             cgaactctcaatgcc  7.72
    CCAAT_box|M00254 V$CAAT_01 CCAAT box|   739 -  750    +                ttaaaccaatca  6.81
Alpha-CP1|M00687 V$ALPHACP1_01 alpha-CP1|   741 -  751    +                 aaaccaatcag  7.46
                           HiNF-D|HiNF-D|   747 -  762    +            atcagaagcgaggacg  6.43
            IRF-7|M00453 V$IRF7_01 IRF-7|   811 -  828    +          cgaaaatgtgaagattgg  6.08
            IRF-7|M00453 V$IRF7_01 IRF-7|   914 -  931    +          caagaaaacaaaactcgc  6.2

Randomizations:         1000
P-value threshold:      0.01
Motif score threshold:  6
Randomize nucleotides   OFF
Randomize dinucleotides OFF
Randomize motifs        OFF
Lowercase filtering     OFF
Pseudocount:            0.375
Random seed:            1
Clover: Cis-eLement OVERrepresentation
Compiled on Nov 17 2005

Sequence file: AT5G12910_H3_A_thaliana.fasta (1 sequences, 1000 bp, 31% C+G)
Motif file: ../histone_motifs (14 motifs)

*** Over- and Under-represented Motifs:

Motif                                      Raw score 
                                                     
CCAAT_box|M00254 V$CAAT_01 CCAAT box|      0.729     
IRF-1|M00747 IRF1|                         0.253     
TBP|M00713 TBP F$TBP_Q6|                   0.142     
NEG|Negative element|                      -0.0294   
TATA_box|M00252 TATA V$TATA_01|            -0.044    
HiNF-D|HiNF-D|                             -0.275    
IRF-7|M00453 V$IRF7_01 IRF-7|              -0.499    
HEX|Hexamer|                               -0.562    
Oct-1|M00138 V$OCT1_04 Oct-1|              -0.795    
SPT10|Spt10p|                              -0.948    
Alpha-CP1|M00687 V$ALPHACP1_01 alpha-CP1|  -1.01     
E2F|M00516 E2F V$E2F_03|                   -1.9      
GC_box|M00255 GC box V$GC_01|              -3.33     
AACCCT_box|AACCCT S. pombe|                -3.9      

*** Motif Instances with Score >= 6:

Motif                                      Location     Strand  Sequence                 Score

>AT5G12910_H3_A_thaliana ref|NC_003076.4|chr5:1-26992728:4076166-4077165 Arabidopsis thaliana chromosome 5, complete sequence
IRF-1|M00747 IRF1|                           72 -   78    +                     ttcactt  7.21
    CCAAT_box|M00254 V$CAAT_01 CCAAT box|   144 -  155    +                ccgggccataca  8.22
          TATA_box|M00252 TATA V$TATA_01|   144 -  158    -             ccgggccatacatgc  6.94
            IRF-7|M00453 V$IRF7_01 IRF-7|   285 -  302    +          gtgcaaactgacgatggg  6.64
                            SPT10|Spt10p|   640 -  660    -       cagttgacacagtcgcaacgg  6.6
                           HiNF-D|HiNF-D|   647 -  662    +            cacagtcgcaacggaa  6.02
                    NEG|Negative element|   668 -  682    -             gatctcaagcgttga  6.02
                           HiNF-D|HiNF-D|   800 -  815    +            cagcaaacctatggtc  6.21
          TATA_box|M00252 TATA V$TATA_01|   810 -  824    -             atggtctatatatag  6.09

Randomizations:         1000
P-value threshold:      0.01
Motif score threshold:  6
Randomize nucleotides   OFF
Randomize dinucleotides OFF
Randomize motifs        OFF
Lowercase filtering     OFF
Pseudocount:            0.375
Random seed:            1
Clover: Cis-eLement OVERrepresentation
Compiled on Nov 17 2005

Sequence file: AT5G22880_H2B_A_thaliana.fasta (1 sequences, 1000 bp, 32.5% C+G)
Motif file: ../histone_motifs (14 motifs)

*** Over- and Under-represented Motifs:

Motif                                      Raw score 
                                                     
SPT10|Spt10p|                              1.62      
IRF-1|M00747 IRF1|                         0.438     
TBP|M00713 TBP F$TBP_Q6|                   0.218     
Oct-1|M00138 V$OCT1_04 Oct-1|              0.171     
HiNF-D|HiNF-D|                             -0.0836   
HEX|Hexamer|                               -0.281    
TATA_box|M00252 TATA V$TATA_01|            -0.529    
IRF-7|M00453 V$IRF7_01 IRF-7|              -0.781    
CCAAT_box|M00254 V$CAAT_01 CCAAT box|      -0.963    
Alpha-CP1|M00687 V$ALPHACP1_01 alpha-CP1|  -1        
NEG|Negative element|                      -1.11     
AACCCT_box|AACCCT S. pombe|                -1.34     
E2F|M00516 E2F V$E2F_03|                   -1.65     
GC_box|M00255 GC box V$GC_01|              -3.78     

*** Motif Instances with Score >= 6:

Motif                                      Location     Strand  Sequence                 Score

>AT5G22880_H2B_A_thaliana ref|NC_003076.4|chr5:1-26992728:7652510-7653509 Arabidopsis thaliana chromosome 5, complete sequence
HiNF-D|HiNF-D|                               35 -   50    -            ctccctctcttttttt  6.48
              AACCCT_box|AACCCT S. pombe|   158 -  180    -     caaatgattttggttctgatggg  6.21
                 TBP|M00713 TBP F$TBP_Q6|   315 -  323    -                   atataagaa  6.02
          TATA_box|M00252 TATA V$TATA_01|   432 -  446    +             ctataaaaagttggt  6.74
            Oct-1|M00138 V$OCT1_04 Oct-1|   443 -  465    -     tggttatttttgaagaattttga  6.53
                       IRF-1|M00747 IRF1|   499 -  505    +                     ttcattt  6.11
    CCAAT_box|M00254 V$CAAT_01 CCAAT box|   749 -  760    +                accatccattca  6.39
                       IRF-1|M00747 IRF1|   844 -  850    +                     ttctctt  6.75
                 TBP|M00713 TBP F$TBP_Q6|   846 -  854    +                   ctcttatat  6.54
                            SPT10|Spt10p|   964 -  984    -       gcggagaagaaaccggcagag  9.19

Randomizations:         1000
P-value threshold:      0.01
Motif score threshold:  6
Randomize nucleotides   OFF
Randomize dinucleotides OFF
Randomize motifs        OFF
Lowercase filtering     OFF
Pseudocount:            0.375
Random seed:            1
Clover: Cis-eLement OVERrepresentation
Compiled on Nov 17 2005

Sequence file: AT5G27670_H2A_A_thaliana.fasta (1 sequences, 1000 bp, 37.5% C+G)
Motif file: ../histone_motifs (14 motifs)

*** Over- and Under-represented Motifs:

Motif                                      Raw score 
                                                     
Alpha-CP1|M00687 V$ALPHACP1_01 alpha-CP1|  1.5       
IRF-1|M00747 IRF1|                         0.796     
HiNF-D|HiNF-D|                             0.636     
HEX|Hexamer|                               0.255     
Oct-1|M00138 V$OCT1_04 Oct-1|              0.206     
IRF-7|M00453 V$IRF7_01 IRF-7|              -0.3      
CCAAT_box|M00254 V$CAAT_01 CCAAT box|      -0.562    
NEG|Negative element|                      -0.661    
TBP|M00713 TBP F$TBP_Q6|                   -0.689    
E2F|M00516 E2F V$E2F_03|                   -1.21     
TATA_box|M00252 TATA V$TATA_01|            -1.29     
AACCCT_box|AACCCT S. pombe|                -2.07     
SPT10|Spt10p|                              -3.41     
GC_box|M00255 GC box V$GC_01|              -3.62     

*** Motif Instances with Score >= 6:

Motif                                      Location     Strand  Sequence                 Score

>AT5G27670_H2A_A_thaliana ref|NC_003076.4|chr5:1-26992728:9793332-9794331 Arabidopsis thaliana chromosome 5, complete sequence
IRF-1|M00747 IRF1|                            7 -   13    -                     aagagaa  6.79
Alpha-CP1|M00687 V$ALPHACP1_01 alpha-CP1|    62 -   72    +                 catccatggag  6.07
                           HiNF-D|HiNF-D|   230 -  245    +            aggcatagataccgcg  7.96
                       IRF-1|M00747 IRF1|   291 -  297    -                     aagagaa  6.79
    CCAAT_box|M00254 V$CAAT_01 CCAAT box|   397 -  408    +                tgcagccattaa  6.82
                       IRF-1|M00747 IRF1|   418 -  424    +                     ttcattt  6.19
                             HEX|Hexamer|   746 -  751    -                      gaagtc  6.98
            Oct-1|M00138 V$OCT1_04 Oct-1|   834 -  856    -     acgtggtatatacatacacgtcg  7.02
            IRF-7|M00453 V$IRF7_01 IRF-7|   872 -  889    +          aagcaaatcgtaaaccgc  6.21
            Oct-1|M00138 V$OCT1_04 Oct-1|   927 -  949    -     tagattcatttgtattttctttt  6.11
                       IRF-1|M00747 IRF1|   931 -  937    +                     ttcattt  6.19
Alpha-CP1|M00687 V$ALPHACP1_01 alpha-CP1|   988 -  998    +                 aagccaacgag  8.96

Randomizations:         1000
P-value threshold:      0.01
Motif score threshold:  6
Randomize nucleotides   OFF
Randomize dinucleotides OFF
Randomize motifs        OFF
Lowercase filtering     OFF
Pseudocount:            0.375
Random seed:            1
Clover: Cis-eLement OVERrepresentation
Compiled on Nov 17 2005

Sequence file: AT5G54640_H2A_A_thaliana.fasta (1 sequences, 1000 bp, 33% C+G)
Motif file: ../histone_motifs (14 motifs)

*** Over- and Under-represented Motifs:

Motif                                      Raw score 
                                                     
CCAAT_box|M00254 V$CAAT_01 CCAAT box|      2.15      
GC_box|M00255 GC box V$GC_01|              0.951     
HEX|Hexamer|                               0.343     
TBP|M00713 TBP F$TBP_Q6|                   0.302     
HiNF-D|HiNF-D|                             0.0858    
IRF-1|M00747 IRF1|                         -0.02     
Alpha-CP1|M00687 V$ALPHACP1_01 alpha-CP1|  -0.0472   
IRF-7|M00453 V$IRF7_01 IRF-7|              -0.379    
E2F|M00516 E2F V$E2F_03|                   -0.483    
NEG|Negative element|                      -0.791    
Oct-1|M00138 V$OCT1_04 Oct-1|              -0.817    
TATA_box|M00252 TATA V$TATA_01|            -0.828    
SPT10|Spt10p|                              -3.13     
AACCCT_box|AACCCT S. pombe|                -3.16     

*** Motif Instances with Score >= 6:

Motif                                      Location     Strand  Sequence                 Score

>AT5G54640_H2A_A_thaliana ref|NC_003076.4|chr5:1-26992728:22212767-22213766 Arabidopsis thaliana chromosome 5, complete sequence
HEX|Hexamer|                                  3 -    8    +                      gacttc  7.03
            GC_box|M00255 GC box V$GC_01|   146 -  159    +              agtaggtgtgggtg  8.2
            IRF-7|M00453 V$IRF7_01 IRF-7|   200 -  217    +          ttagaaattgaattttga  6.63
Alpha-CP1|M00687 V$ALPHACP1_01 alpha-CP1|   305 -  315    -                 cacattgactg  7.09
    CCAAT_box|M00254 V$CAAT_01 CCAAT box|   310 -  321    -                tgactggtctgc  6.73
            GC_box|M00255 GC box V$GC_01|   313 -  326    -              ctggtctgccccaa  6.9
                       IRF-1|M00747 IRF1|   416 -  422    +                     ttctctt  6.54
                 TBP|M00713 TBP F$TBP_Q6|   452 -  460    +                   tttttatat  6.28
                 TBP|M00713 TBP F$TBP_Q6|   486 -  494    +                   tatttatat  6.4
                           HiNF-D|HiNF-D|   601 -  616    -            tttcttcgctggggtt  6.06
                 E2F|M00516 E2F V$E2F_03|   615 -  626    +                tttggtgggcga  6.97
                           HiNF-D|HiNF-D|   787 -  802    +            agttcaagcggtggga  6.08
    CCAAT_box|M00254 V$CAAT_01 CCAAT box|   818 -  829    +                cgtagccattca  9.63
    CCAAT_box|M00254 V$CAAT_01 CCAAT box|   879 -  890    -                ttattggtcaaa  6.76
                           HiNF-D|HiNF-D|   970 -  985    -            tgcgctctttgtgggt  6.04

Randomizations:         1000
P-value threshold:      0.01
Motif score threshold:  6
Randomize nucleotides   OFF
Randomize dinucleotides OFF
Randomize motifs        OFF
Lowercase filtering     OFF
Pseudocount:            0.375
Random seed:            1
Clover: Cis-eLement OVERrepresentation
Compiled on Nov 17 2005

Sequence file: AT5G59690_H4_A_thaliana.fasta (1 sequences, 1000 bp, 34.5% C+G)
Motif file: ../histone_motifs (14 motifs)

*** Over- and Under-represented Motifs:

Motif                                      Raw score 
                                                     
E2F|M00516 E2F V$E2F_03|                   1.53      
Oct-1|M00138 V$OCT1_04 Oct-1|              -0.0137   
HEX|Hexamer|                               -0.155    
IRF-7|M00453 V$IRF7_01 IRF-7|              -0.166    
NEG|Negative element|                      -0.307    
TBP|M00713 TBP F$TBP_Q6|                   -0.32     
IRF-1|M00747 IRF1|                         -0.592    
TATA_box|M00252 TATA V$TATA_01|            -0.61     
Alpha-CP1|M00687 V$ALPHACP1_01 alpha-CP1|  -0.891    
AACCCT_box|AACCCT S. pombe|                -1.31     
HiNF-D|HiNF-D|                             -1.4      
CCAAT_box|M00254 V$CAAT_01 CCAAT box|      -2.02     
GC_box|M00255 GC box V$GC_01|              -2.48     
SPT10|Spt10p|                              -3.35     

*** Motif Instances with Score >= 6:

Motif                                      Location     Strand  Sequence                 Score

>AT5G59690_H4_A_thaliana ref|NC_003076.4|chr5:1-26992728:24067876-24068875 Arabidopsis thaliana chromosome 5, complete sequence
IRF-7|M00453 V$IRF7_01 IRF-7|               649 -  666    -          cgcaattttattttccga  7.1
                 E2F|M00516 E2F V$E2F_03|   700 -  711    +                tgtggcgccaca  8.41
                 E2F|M00516 E2F V$E2F_03|   700 -  711    -                tgtggcgccaca  8.41
              AACCCT_box|AACCCT S. pombe|   738 -  760    +     gctatcactgccatcacgcggat  6.23

Randomizations:         1000
P-value threshold:      0.01
Motif score threshold:  6
Randomize nucleotides   OFF
Randomize dinucleotides OFF
Randomize motifs        OFF
Lowercase filtering     OFF
Pseudocount:            0.375
Random seed:            1
Clover: Cis-eLement OVERrepresentation
Compiled on Nov 17 2005

Sequence file: AT5G59870_H2A_A_thaliana.fasta (1 sequences, 1000 bp, 30.1% C+G)
Motif file: ../histone_motifs (14 motifs)

*** Over- and Under-represented Motifs:

Motif                                      Raw score 
                                                     
CCAAT_box|M00254 V$CAAT_01 CCAAT box|      1.53      
IRF-1|M00747 IRF1|                         1.04      
Oct-1|M00138 V$OCT1_04 Oct-1|              0.694     
HiNF-D|HiNF-D|                             0.178     
TBP|M00713 TBP F$TBP_Q6|                   0.0616    
HEX|Hexamer|                               -0.197    
NEG|Negative element|                      -0.304    
TATA_box|M00252 TATA V$TATA_01|            -0.457    
IRF-7|M00453 V$IRF7_01 IRF-7|              -0.521    
Alpha-CP1|M00687 V$ALPHACP1_01 alpha-CP1|  -0.905    
E2F|M00516 E2F V$E2F_03|                   -1.02     
AACCCT_box|AACCCT S. pombe|                -1.56     
SPT10|Spt10p|                              -2.79     
GC_box|M00255 GC box V$GC_01|              -4.24     

*** Motif Instances with Score >= 6:

Motif                                      Location     Strand  Sequence                 Score

>AT5G59870_H2A_A_thaliana ref|NC_003076.4|chr5:1-26992728:24133337-24134336 Arabidopsis thaliana chromosome 5, complete sequence
Oct-1|M00138 V$OCT1_04 Oct-1|                65 -   87    +     taacgagcatgtaaaactaacca  7.77
                       IRF-1|M00747 IRF1|   125 -  131    +                     ttcactt  7.22
                 TBP|M00713 TBP F$TBP_Q6|   286 -  294    +                   ctcttatat  6.14
            Oct-1|M00138 V$OCT1_04 Oct-1|   335 -  357    -     taattgggtttgcataagttttg  6.47
                       IRF-1|M00747 IRF1|   432 -  438    +                     ttctctt  6.3
    CCAAT_box|M00254 V$CAAT_01 CCAAT box|   754 -  765    -                tgattggttaat  9.1
          TATA_box|M00252 TATA V$TATA_01|   862 -  876    +             ctataaatatcacag  6.19
                    NEG|Negative element|   932 -  946    +             taaactctcaatttc  6.01
                           HiNF-D|HiNF-D|   957 -  972    +            aaccgtagcaatggaa  7.01
            IRF-7|M00453 V$IRF7_01 IRF-7|   978 -  995    +          cggaaaagtgaagaaagc  6.49
                       IRF-1|M00747 IRF1|   983 -  989    -                     aagtgaa  7.87

Randomizations:         1000
P-value threshold:      0.01
Motif score threshold:  6
Randomize nucleotides   OFF
Randomize dinucleotides OFF
Randomize motifs        OFF
Lowercase filtering     OFF
Pseudocount:            0.375
Random seed:            1
Clover: Cis-eLement OVERrepresentation
Compiled on Nov 17 2005

Sequence file: AT5G59910_H2B_A_thaliana.fasta (1 sequences, 1000 bp, 44.6% C+G)
Motif file: ../histone_motifs (14 motifs)

*** Over- and Under-represented Motifs:

Motif                                      Raw score 
                                                     
CCAAT_box|M00254 V$CAAT_01 CCAAT box|      1.37      
IRF-7|M00453 V$IRF7_01 IRF-7|              0.996     
Alpha-CP1|M00687 V$ALPHACP1_01 alpha-CP1|  0.255     
TBP|M00713 TBP F$TBP_Q6|                   0.242     
E2F|M00516 E2F V$E2F_03|                   -0.00331  
IRF-1|M00747 IRF1|                         -0.0625   
HEX|Hexamer|                               -0.231    
HiNF-D|HiNF-D|                             -0.291    
TATA_box|M00252 TATA V$TATA_01|            -0.54     
Oct-1|M00138 V$OCT1_04 Oct-1|              -0.683    
NEG|Negative element|                      -0.838    
AACCCT_box|AACCCT S. pombe|                -2.1      
SPT10|Spt10p|                              -2.29     
GC_box|M00255 GC box V$GC_01|              -3.75     

*** Motif Instances with Score >= 6:

Motif                                      Location     Strand  Sequence                 Score

>AT5G59910_H2B_A_thaliana ref|NC_003076.4|chr5:1-26992728:24143496-24144495 Arabidopsis thaliana chromosome 5, complete sequence
IRF-7|M00453 V$IRF7_01 IRF-7|               156 -  173    +          gaggaaattgaaaaacct  7.11
    CCAAT_box|M00254 V$CAAT_01 CCAAT box|   193 -  204    -                tcaatggttcca  6.63
                       IRF-1|M00747 IRF1|   296 -  302    +                     ttctttt  6.57
            IRF-7|M00453 V$IRF7_01 IRF-7|   389 -  406    +          tgcgaaaatgagagcttg  6.74
Alpha-CP1|M00687 V$ALPHACP1_01 alpha-CP1|   534 -  544    -                 ctcactggtta  7.27
    CCAAT_box|M00254 V$CAAT_01 CCAAT box|   535 -  546    -                tcactggttata  7.26
            IRF-7|M00453 V$IRF7_01 IRF-7|   607 -  624    +          gcgggaatggaaaatttc  7.75
            IRF-7|M00453 V$IRF7_01 IRF-7|   608 -  625    +          cgggaatggaaaatttca  6.21
                 E2F|M00516 E2F V$E2F_03|   629 -  640    -                gatagcgccaat  6.29
    CCAAT_box|M00254 V$CAAT_01 CCAAT box|   672 -  683    +                tgtatccaataa  6.69
Alpha-CP1|M00687 V$ALPHACP1_01 alpha-CP1|   674 -  684    +                 tatccaataag  6.47
    CCAAT_box|M00254 V$CAAT_01 CCAAT box|   796 -  807    +                tgtatccaatca  8.31
          TATA_box|M00252 TATA V$TATA_01|   824 -  838    +             ctatataaaagcaat  6.06
                 TBP|M00713 TBP F$TBP_Q6|   826 -  834    -                   atataaaag  7.41
                 E2F|M00516 E2F V$E2F_03|   936 -  947    -                aatggcgccgaa  6.38

Randomizations:         1000
P-value threshold:      0.01
Motif score threshold:  6
Randomize nucleotides   OFF
Randomize dinucleotides OFF
Randomize motifs        OFF
Lowercase filtering     OFF
Pseudocount:            0.375
Random seed:            1
Clover: Cis-eLement OVERrepresentation
Compiled on Nov 17 2005

Sequence file: AT5G59970_H4_A_thaliana.fasta (1 sequences, 1000 bp, 41% C+G)
Motif file: ../histone_motifs (14 motifs)

*** Over- and Under-represented Motifs:

Motif                                      Raw score 
                                                     
HiNF-D|HiNF-D|                             2.32      
TBP|M00713 TBP F$TBP_Q6|                   1.03      
TATA_box|M00252 TATA V$TATA_01|            0.505     
IRF-7|M00453 V$IRF7_01 IRF-7|              0.401     
E2F|M00516 E2F V$E2F_03|                   0.255     
HEX|Hexamer|                               0.0675    
NEG|Negative element|                      -0.0582   
Alpha-CP1|M00687 V$ALPHACP1_01 alpha-CP1|  -0.274    
IRF-1|M00747 IRF1|                         -0.287    
CCAAT_box|M00254 V$CAAT_01 CCAAT box|      -0.803    
SPT10|Spt10p|                              -1.09     
Oct-1|M00138 V$OCT1_04 Oct-1|              -1.12     
AACCCT_box|AACCCT S. pombe|                -1.78     
GC_box|M00255 GC box V$GC_01|              -3.07     

*** Motif Instances with Score >= 6:

Motif                                      Location     Strand  Sequence                 Score

>AT5G59970_H4_A_thaliana ref|NC_003076.4|chr5:1-26992728:24163889-24164888 Arabidopsis thaliana chromosome 5, complete sequence
Alpha-CP1|M00687 V$ALPHACP1_01 alpha-CP1|   346 -  356    -                 ctccatggctt  6.46
                           HiNF-D|HiNF-D|   346 -  361    -            ctccatggctttcgtg  8.65
                 E2F|M00516 E2F V$E2F_03|   382 -  393    +                tttcccgccggc  7.66
            IRF-7|M00453 V$IRF7_01 IRF-7|   385 -  402    -          cccgccggcgatttcctt  6.7
                           HiNF-D|HiNF-D|   387 -  402    -            cgccggcgatttcctt  9.47
                    NEG|Negative element|   415 -  429    +             tggcggctcattgta  6.3
Alpha-CP1|M00687 V$ALPHACP1_01 alpha-CP1|   421 -  431    -                 ctcattgtacg  6.06
                 TBP|M00713 TBP F$TBP_Q6|   555 -  563    -                   atataaata  7.12
          TATA_box|M00252 TATA V$TATA_01|   555 -  569    +             atataaatacgacca  6.37
            IRF-7|M00453 V$IRF7_01 IRF-7|   650 -  667    +          tgcgtattcgaaaataag  6.53
          TATA_box|M00252 TATA V$TATA_01|   896 -  910    -             agccctcttatatat  7.39
          TATA_box|M00252 TATA V$TATA_01|   898 -  912    -             ccctcttatatataa  6.08
                 TBP|M00713 TBP F$TBP_Q6|   900 -  908    +                   ctcttatat  7.69
                 TBP|M00713 TBP F$TBP_Q6|   902 -  910    +                   cttatatat  6.44
                 TBP|M00713 TBP F$TBP_Q6|   907 -  915    -                   atataaaca  6.05
    CCAAT_box|M00254 V$CAAT_01 CCAAT box|   918 -  929    +                cacgtccagtca  6.4

Randomizations:         1000
P-value threshold:      0.01
Motif score threshold:  6
Randomize nucleotides   OFF
Randomize dinucleotides OFF
Randomize motifs        OFF
Lowercase filtering     OFF
Pseudocount:            0.375
Random seed:            1
Clover: Cis-eLement OVERrepresentation
Compiled on Nov 17 2005

Sequence file: AT5G65360_H3_A_thaliana.fasta (1 sequences, 1000 bp, 40.9% C+G)
Motif file: ../histone_motifs (14 motifs)

*** Over- and Under-represented Motifs:

Motif                                      Raw score 
                                                     
Alpha-CP1|M00687 V$ALPHACP1_01 alpha-CP1|  4.59      
CCAAT_box|M00254 V$CAAT_01 CCAAT box|      3.26      
Oct-1|M00138 V$OCT1_04 Oct-1|              2.48      
IRF-7|M00453 V$IRF7_01 IRF-7|              1.78      
E2F|M00516 E2F V$E2F_03|                   1.65      
HiNF-D|HiNF-D|                             1.05      
TATA_box|M00252 TATA V$TATA_01|            0.65      
HEX|Hexamer|                               0.22      
NEG|Negative element|                      0.204     
IRF-1|M00747 IRF1|                         -0.166    
TBP|M00713 TBP F$TBP_Q6|                   -0.265    
AACCCT_box|AACCCT S. pombe|                -1.36     
SPT10|Spt10p|                              -1.83     
GC_box|M00255 GC box V$GC_01|              -3.03     

*** Motif Instances with Score >= 6:

Motif                                      Location     Strand  Sequence                 Score

>AT5G65360_H3_A_thaliana ref|NC_003076.4|chr5:1-26992728:26137051-26138050 Arabidopsis thaliana chromosome 5, complete sequence
TATA_box|M00252 TATA V$TATA_01|              16 -   30    +             gtttaaaagacgcgc  7.56
                 E2F|M00516 E2F V$E2F_03|    73 -   84    -                ttgggcgctaaa  8.68
                 E2F|M00516 E2F V$E2F_03|    73 -   84    +                ttgggcgctaaa  8.27
Alpha-CP1|M00687 V$ALPHACP1_01 alpha-CP1|    95 -  105    -                 ctgattggctg  12.2
    CCAAT_box|M00254 V$CAAT_01 CCAAT box|    96 -  107    -                tgattggctgct  10.8
          TATA_box|M00252 TATA V$TATA_01|   208 -  222    +             ctataaaaaccaatc  7.39
                       IRF-1|M00747 IRF1|   462 -  468    -                     aagagaa  6.42
                           HiNF-D|HiNF-D|   503 -  518    -            tccgcaagcttccgtt  6.15
              AACCCT_box|AACCCT S. pombe|   518 -  540    -     tccagcgtttggttcgtgagatc  6.09
    CCAAT_box|M00254 V$CAAT_01 CCAAT box|   523 -  534    -                cgtttggttcgt  7.01
                           HiNF-D|HiNF-D|   571 -  586    +            cagagcagcgccgtcg  7.48
                           HiNF-D|HiNF-D|   579 -  594    -            cgccgtcgcagcactt  7.08
Alpha-CP1|M00687 V$ALPHACP1_01 alpha-CP1|   616 -  626    -                 ctcgttggatt  7.66
            Oct-1|M00138 V$OCT1_04 Oct-1|   759 -  781    +     ttatgcttatgtatatctttcgt  9.97
            IRF-7|M00453 V$IRF7_01 IRF-7|   771 -  788    -          atatctttcgttttccct  9.24
            Oct-1|M00138 V$OCT1_04 Oct-1|   774 -  796    -     tctttcgttttccctaatttcgt  6.84
                    NEG|Negative element|   812 -  826    -             taggttttgcgttta  6.85

Randomizations:         1000
P-value threshold:      0.01
Motif score threshold:  6
Randomize nucleotides   OFF
Randomize dinucleotides OFF
Randomize motifs        OFF
Lowercase filtering     OFF
Pseudocount:            0.375
Random seed:            1
Clover: Cis-eLement OVERrepresentation
Compiled on Nov 17 2005

Sequence file: AT_H3_A_thaliana.fasta (1 sequences, 1000 bp, 28.3% C+G)
Motif file: ../histone_motifs (14 motifs)

*** Over- and Under-represented Motifs:

Motif                                      Raw score 
                                                     
IRF-7|M00453 V$IRF7_01 IRF-7|              0.514     
HEX|Hexamer|                               -0.0193   
IRF-1|M00747 IRF1|                         -0.0678   
TBP|M00713 TBP F$TBP_Q6|                   -0.197    
HiNF-D|HiNF-D|                             -0.648    
CCAAT_box|M00254 V$CAAT_01 CCAAT box|      -0.707    
Oct-1|M00138 V$OCT1_04 Oct-1|              -0.961    
TATA_box|M00252 TATA V$TATA_01|            -1.13     
Alpha-CP1|M00687 V$ALPHACP1_01 alpha-CP1|  -1.57     
NEG|Negative element|                      -1.61     
GC_box|M00255 GC box V$GC_01|              -2.75     
AACCCT_box|AACCCT S. pombe|                -2.91     
E2F|M00516 E2F V$E2F_03|                   -3.07     
SPT10|Spt10p|                              -3.63     

*** Motif Instances with Score >= 6:

Motif                                      Location     Strand  Sequence                 Score

>AT_H3_A_thaliana ref|NC_003071.3|chr2:1-19705359:10153892-10154891 Arabidopsis thaliana chromosome 2, complete sequence
IRF-1|M00747 IRF1|                          170 -  176    +                     ttcattt  6.13
            IRF-7|M00453 V$IRF7_01 IRF-7|   355 -  372    +          ttgcaattggaaggttga  7.96
    CCAAT_box|M00254 V$CAAT_01 CCAAT box|   415 -  426    +                acaaaccaagca  6.2
                 TBP|M00713 TBP F$TBP_Q6|   428 -  436    +                   cttttatat  6.65

Randomizations:         1000
P-value threshold:      0.01
Motif score threshold:  6
Randomize nucleotides   OFF
Randomize dinucleotides OFF
Randomize motifs        OFF
Lowercase filtering     OFF
Pseudocount:            0.375
Random seed:            1
Clover: Cis-eLement OVERrepresentation
Compiled on Nov 17 2005

Sequence file: H2A.1_D_ananassae.fasta (1 sequences, 274 bp, 40.1% C+G)
Motif file: ../histone_motifs (14 motifs)

*** Over- and Under-represented Motifs:

Motif                                      Raw score 
                                                     
TATA_box|M00252 TATA V$TATA_01|            2.92      
TBP|M00713 TBP F$TBP_Q6|                   2.11      
IRF-1|M00747 IRF1|                         1.35      
HiNF-D|HiNF-D|                             0.999     
IRF-7|M00453 V$IRF7_01 IRF-7|              0.223     
SPT10|Spt10p|                              0.116     
HEX|Hexamer|                               -0.333    
Oct-1|M00138 V$OCT1_04 Oct-1|              -0.454    
E2F|M00516 E2F V$E2F_03|                   -0.557    
Alpha-CP1|M00687 V$ALPHACP1_01 alpha-CP1|  -0.612    
NEG|Negative element|                      -1.21     
CCAAT_box|M00254 V$CAAT_01 CCAAT box|      -3.47     
GC_box|M00255 GC box V$GC_01|              -4.35     
AACCCT_box|AACCCT S. pombe|                -4.97     

*** Motif Instances with Score >= 6:

Motif                                      Location   Strand  Sequence                 Score

>H2A.1_D_ananassae droAna1_dna range=2448756:7696-7969 U.D_ananassae.copy1 CG31613-RA >droAna1_dna range=2448756:7696-7969 U.D_ananassae.copy1 CG31613-RA 
TBP|M00713 TBP F$TBP_Q6|                    17 -  25    +                   tttttatat  6.77
          TATA_box|M00252 TATA V$TATA_01|   66 -  80    -             cgctgctctttatac  8.57
            IRF-7|M00453 V$IRF7_01 IRF-7|   89 - 106    +          tgagaatacgaagaggtc  6.28
                            SPT10|Spt10p|   93 - 113    -       aatacgaagaggtccgagcga  6.25
                           HiNF-D|HiNF-D|  153 - 168    -            ctcgttctctccccct  6.24
          TATA_box|M00252 TATA V$TATA_01|  192 - 206    +             gtatataaagaggta  8.03
                 TBP|M00713 TBP F$TBP_Q6|  194 - 202    -                   atataaaga  8.03
          TATA_box|M00252 TATA V$TATA_01|  194 - 208    +             atataaagaggtagc  6.76
                       IRF-1|M00747 IRF1|  247 - 253    -                     aagagaa  7.37

Randomizations:         1000
P-value threshold:      0.01
Motif score threshold:  6
Randomize nucleotides   OFF
Randomize dinucleotides OFF
Randomize motifs        OFF
Lowercase filtering     OFF
Pseudocount:            0.375
Random seed:            1
Clover: Cis-eLement OVERrepresentation
Compiled on Nov 17 2005

Sequence file: H2A.1_D_mojavensis.fasta (1 sequences, 250 bp, 33.2% C+G)
Motif file: ../histone_motifs (14 motifs)

*** Over- and Under-represented Motifs:

Motif                                      Raw score 
                                                     
IRF-1|M00747 IRF1|                         1.73      
Alpha-CP1|M00687 V$ALPHACP1_01 alpha-CP1|  0.973     
HiNF-D|HiNF-D|                             0.512     
NEG|Negative element|                      -0.396    
HEX|Hexamer|                               -0.418    
AACCCT_box|AACCCT S. pombe|                -0.464    
TBP|M00713 TBP F$TBP_Q6|                   -1.24     
SPT10|Spt10p|                              -1.43     
Oct-1|M00138 V$OCT1_04 Oct-1|              -1.6      
IRF-7|M00453 V$IRF7_01 IRF-7|              -1.65     
TATA_box|M00252 TATA V$TATA_01|            -1.99     
GC_box|M00255 GC box V$GC_01|              -2.12     
E2F|M00516 E2F V$E2F_03|                   -2.13     
CCAAT_box|M00254 V$CAAT_01 CCAAT box|      -2.43     

*** Motif Instances with Score >= 6:

Motif                                      Location   Strand  Sequence                 Score

>H2A.1_D_mojavensis droMoj1_dna range=contig_4973:7684-7933 CG31618-RA CG17949-RA >droMoj1_dna range=contig_4973:7684-7933 CG31618-RA CG17949-RA 
Alpha-CP1|M00687 V$ALPHACP1_01 alpha-CP1|  106 - 116    +                 cagctaaagag  7.13
                       IRF-1|M00747 IRF1|  217 - 223    -                     aagtgaa  7.7

Randomizations:         1000
P-value threshold:      0.01
Motif score threshold:  6
Randomize nucleotides   OFF
Randomize dinucleotides OFF
Randomize motifs        OFF
Lowercase filtering     OFF
Pseudocount:            0.375
Random seed:            1
Clover: Cis-eLement OVERrepresentation
Compiled on Nov 17 2005

Sequence file: H2A.1_D_virilis.fasta (1 sequences, 243 bp, 32.5% C+G)
Motif file: ../histone_motifs (14 motifs)

*** Over- and Under-represented Motifs:

Motif                                      Raw score 
                                                     
IRF-1|M00747 IRF1|                         2.4       
TATA_box|M00252 TATA V$TATA_01|            1.15      
HEX|Hexamer|                               0.167     
TBP|M00713 TBP F$TBP_Q6|                   -0.306    
NEG|Negative element|                      -0.909    
HiNF-D|HiNF-D|                             -1.24     
GC_box|M00255 GC box V$GC_01|              -1.34     
Oct-1|M00138 V$OCT1_04 Oct-1|              -1.63     
IRF-7|M00453 V$IRF7_01 IRF-7|              -2.07     
Alpha-CP1|M00687 V$ALPHACP1_01 alpha-CP1|  -2.82     
CCAAT_box|M00254 V$CAAT_01 CCAAT box|      -2.87     
E2F|M00516 E2F V$E2F_03|                   -3.74     
SPT10|Spt10p|                              -3.78     
AACCCT_box|AACCCT S. pombe|                -5.03     

*** Motif Instances with Score >= 6:

Motif                                      Location   Strand  Sequence                 Score

>H2A.1_D_virilis droVir1_dna range=scaffold_18:1618868-1619110 CG31618-RA CG17949-RA >droVir1_dna range=scaffold_18:1618868-1619110 CG31618-RA CG17949-RA 
IRF-1|M00747 IRF1|                         109 - 115    +                     ttcagtt  6.68
          TATA_box|M00252 TATA V$TATA_01|  167 - 181    +             gtataaatgctaagc  7.05
                       IRF-1|M00747 IRF1|  211 - 217    -                     aagtgaa  7.64
                       IRF-1|M00747 IRF1|  221 - 227    -                     aagtgaa  7.64

Randomizations:         1000
P-value threshold:      0.01
Motif score threshold:  6
Randomize nucleotides   OFF
Randomize dinucleotides OFF
Randomize motifs        OFF
Lowercase filtering     OFF
Pseudocount:            0.375
Random seed:            1
Clover: Cis-eLement OVERrepresentation
Compiled on Nov 17 2005

Sequence file: H2A.1_D_yakuba.fasta (1 sequences, 478 bp, 31.2% C+G)
Motif file: ../histone_motifs (14 motifs)

*** Over- and Under-represented Motifs:

Motif                                      Raw score 
                                                     
CCAAT_box|M00254 V$CAAT_01 CCAAT box|      1.54      
E2F|M00516 E2F V$E2F_03|                   0.677     
HiNF-D|HiNF-D|                             0.657     
TBP|M00713 TBP F$TBP_Q6|                   0.349     
GC_box|M00255 GC box V$GC_01|              -0.00417  
HEX|Hexamer|                               -0.0964   
NEG|Negative element|                      -0.171    
IRF-7|M00453 V$IRF7_01 IRF-7|              -0.396    
IRF-1|M00747 IRF1|                         -0.785    
Alpha-CP1|M00687 V$ALPHACP1_01 alpha-CP1|  -0.815    
TATA_box|M00252 TATA V$TATA_01|            -0.947    
Oct-1|M00138 V$OCT1_04 Oct-1|              -1.28     
SPT10|Spt10p|                              -3.72     
AACCCT_box|AACCCT S. pombe|                -5.92     

*** Motif Instances with Score >= 6:

Motif                                      Location   Strand  Sequence                 Score

>H2A.1_D_yakuba droYak1_dna range=chr2R:1275077-1275554 U.D_yakuba.copy5 U.D_yakuba.copy6 >droYak1_dna range=chr2R:1275077-1275554 U.D_yakuba.copy5 U.D_yakuba.copy6 
GC_box|M00255 GC box V$GC_01|                5 -  18    +              aagaggcaaggccg  6.76
                           HiNF-D|HiNF-D|   15 -  30    -            gccgcactctctacgg  6.32
                           HiNF-D|HiNF-D|   17 -  32    -            cgcactctctacggat  6.18
                 E2F|M00516 E2F V$E2F_03|   32 -  43    +                tttggcggttaa  7.48
    CCAAT_box|M00254 V$CAAT_01 CCAAT box|  138 - 149    -                ttattggttggg  8.36
            IRF-7|M00453 V$IRF7_01 IRF-7|  146 - 163    +          tgggaatcccaagaatga  6.21
                 TBP|M00713 TBP F$TBP_Q6|  388 - 396    -                   atataaata  6.01

Randomizations:         1000
P-value threshold:      0.01
Motif score threshold:  6
Randomize nucleotides   OFF
Randomize dinucleotides OFF
Randomize motifs        OFF
Lowercase filtering     OFF
Pseudocount:            0.375
Random seed:            1
Clover: Cis-eLement OVERrepresentation
Compiled on Nov 17 2005

Sequence file: H2A.2_D_ananassae.fasta (1 sequences, 251 bp, 42.6% C+G)
Motif file: ../histone_motifs (14 motifs)

*** Over- and Under-represented Motifs:

Motif                                      Raw score 
                                                     
TATA_box|M00252 TATA V$TATA_01|            3.1       
TBP|M00713 TBP F$TBP_Q6|                   1.9       
HiNF-D|HiNF-D|                             1.12      
IRF-1|M00747 IRF1|                         1.04      
IRF-7|M00453 V$IRF7_01 IRF-7|              -0.195    
HEX|Hexamer|                               -0.403    
SPT10|Spt10p|                              -0.607    
Alpha-CP1|M00687 V$ALPHACP1_01 alpha-CP1|  -0.641    
E2F|M00516 E2F V$E2F_03|                   -1.05     
NEG|Negative element|                      -1.27     
Oct-1|M00138 V$OCT1_04 Oct-1|              -2.41     
CCAAT_box|M00254 V$CAAT_01 CCAAT box|      -3.47     
GC_box|M00255 GC box V$GC_01|              -4.52     
AACCCT_box|AACCCT S. pombe|                -4.64     

*** Motif Instances with Score >= 6:

Motif                                      Location   Strand  Sequence                 Score

>H2A.2_D_ananassae droAna1_dna range=2448756:7719-7969 U.D_ananassae.copy2 CG31613-RA >droAna1_dna range=2448756:7719-7969 U.D_ananassae.copy2 CG31613-RA 
TATA_box|M00252 TATA V$TATA_01|             43 -  57    -             cgctgctctttatac  8.85
                           HiNF-D|HiNF-D|  130 - 145    -            ctcgttctctccccct  6.58
          TATA_box|M00252 TATA V$TATA_01|  169 - 183    +             gtatataaagaggta  7.83
                 TBP|M00713 TBP F$TBP_Q6|  171 - 179    -                   atataaaga  7.9
          TATA_box|M00252 TATA V$TATA_01|  171 - 185    +             atataaagaggtagc  6.42
                       IRF-1|M00747 IRF1|  224 - 230    -                     aagagaa  6.96

Randomizations:         1000
P-value threshold:      0.01
Motif score threshold:  6
Randomize nucleotides   OFF
Randomize dinucleotides OFF
Randomize motifs        OFF
Lowercase filtering     OFF
Pseudocount:            0.375
Random seed:            1
Clover: Cis-eLement OVERrepresentation
Compiled on Nov 17 2005

Sequence file: H2A.2_H2B.2_IR_A_gossypii.fasta (1 sequences, 591 bp, 46.7% C+G)
Motif file: ../histone_motifs (14 motifs)

*** Over- and Under-represented Motifs:

Motif                                      Raw score 
                                                     
SPT10|Spt10p|                              3.43      
E2F|M00516 E2F V$E2F_03|                   1.71      
HiNF-D|HiNF-D|                             0.856     
TATA_box|M00252 TATA V$TATA_01|            0.632     
Oct-1|M00138 V$OCT1_04 Oct-1|              0.494     
TBP|M00713 TBP F$TBP_Q6|                   0.158     
NEG|Negative element|                      0.146     
IRF-1|M00747 IRF1|                         0.0526    
HEX|Hexamer|                               -0.199    
IRF-7|M00453 V$IRF7_01 IRF-7|              -0.405    
CCAAT_box|M00254 V$CAAT_01 CCAAT box|      -0.829    
Alpha-CP1|M00687 V$ALPHACP1_01 alpha-CP1|  -2.02     
AACCCT_box|AACCCT S. pombe|                -2.63     
GC_box|M00255 GC box V$GC_01|              -3.19     

*** Motif Instances with Score >= 6:

Motif                                      Location   Strand  Sequence                 Score

>H2A.2_H2B.2_IR_A_gossypii 
TATA_box|M00252 TATA V$TATA_01|            134 - 148    -             tctacatatttatac  6.73
                            SPT10|Spt10p|  253 - 273    +       ccgtgctggttttttcgcgct  10.2
                 E2F|M00516 E2F V$E2F_03|  265 - 276    +                tttcgcgctgaa  8.44
                 E2F|M00516 E2F V$E2F_03|  265 - 276    -                tttcgcgctgaa  6.37
            IRF-7|M00453 V$IRF7_01 IRF-7|  271 - 288    +          gctgaaaaggaaagcgcg  6.4
                           HiNF-D|HiNF-D|  277 - 292    +            aaggaaagcgcgtggc  7.52
                            SPT10|Spt10p|  307 - 327    +       ccgtactagctctttcgcgtg  6.42
                 E2F|M00516 E2F V$E2F_03|  337 - 348    -                gtgcacgcgaaa  6.54
            Oct-1|M00138 V$OCT1_04 Oct-1|  341 - 363    -     acgcgaaattttcatactgtaga  6.72
                            SPT10|Spt10p|  364 - 384    +       gtgtgccatcagcttcacaga  8.82
          TATA_box|M00252 TATA V$TATA_01|  487 - 501    +             gtataaaacaaaagt  6.99

Randomizations:         1000
P-value threshold:      0.01
Motif score threshold:  6
Randomize nucleotides   OFF
Randomize dinucleotides OFF
Randomize motifs        OFF
Lowercase filtering     OFF
Pseudocount:            0.375
Random seed:            1
Clover: Cis-eLement OVERrepresentation
Compiled on Nov 17 2005

Sequence file: H2A.2_H2B.2_IR_A_nidulans.fasta (1 sequences, 671 bp, 47.2% C+G)
Motif file: ../histone_motifs (14 motifs)

*** Over- and Under-represented Motifs:

Motif                                      Raw score 
                                                     
Alpha-CP1|M00687 V$ALPHACP1_01 alpha-CP1|  1.18      
TATA_box|M00252 TATA V$TATA_01|            1.07      
IRF-7|M00453 V$IRF7_01 IRF-7|              0.908     
E2F|M00516 E2F V$E2F_03|                   0.601     
HiNF-D|HiNF-D|                             0.496     
CCAAT_box|M00254 V$CAAT_01 CCAAT box|      0.435     
TBP|M00713 TBP F$TBP_Q6|                   -0.0528   
Oct-1|M00138 V$OCT1_04 Oct-1|              -0.155    
HEX|Hexamer|                               -0.322    
IRF-1|M00747 IRF1|                         -0.525    
NEG|Negative element|                      -0.871    
GC_box|M00255 GC box V$GC_01|              -1.28     
SPT10|Spt10p|                              -3.28     
AACCCT_box|AACCCT S. pombe|                -5.44     

*** Motif Instances with Score >= 6:

Motif                                      Location   Strand  Sequence                 Score

>H2A.2_H2B.2_IR_A_nidulans 
HiNF-D|HiNF-D|                             115 - 130    +            gacgacagctatcgcg  6.29
          TATA_box|M00252 TATA V$TATA_01|  138 - 152    -             ggagggcatatataa  6.88
          TATA_box|M00252 TATA V$TATA_01|  145 - 159    +             atatataacgacacc  6.06
    CCAAT_box|M00254 V$CAAT_01 CCAAT box|  217 - 228    +                gtcaaccaatca  7.46
Alpha-CP1|M00687 V$ALPHACP1_01 alpha-CP1|  219 - 229    +                 caaccaatcaa  6.27
Alpha-CP1|M00687 V$ALPHACP1_01 alpha-CP1|  223 - 233    +                 caatcaatgag  8.17
                 E2F|M00516 E2F V$E2F_03|  346 - 357    -                cctgccgccaat  6.82
            Oct-1|M00138 V$OCT1_04 Oct-1|  385 - 407    +     ttctaatcatacaaatcatacaa  6.07
                 E2F|M00516 E2F V$E2F_03|  463 - 474    +                tttggagccaag  6.62
          TATA_box|M00252 TATA V$TATA_01|  474 - 488    +             gtataagtagcgcgc  7.56
            IRF-7|M00453 V$IRF7_01 IRF-7|  614 - 631    -          tcaactttcgaatttatc  7.59

Randomizations:         1000
P-value threshold:      0.01
Motif score threshold:  6
Randomize nucleotides   OFF
Randomize dinucleotides OFF
Randomize motifs        OFF
Lowercase filtering     OFF
Pseudocount:            0.375
Random seed:            1
Clover: Cis-eLement OVERrepresentation
Compiled on Nov 17 2005

Sequence file: H2A.2_H2B.2_IR_C_albicans.fasta (1 sequences, 544 bp, 32% C+G)
Motif file: ../histone_motifs (14 motifs)

*** Over- and Under-represented Motifs:

Motif                                      Raw score 
                                                     
HiNF-D|HiNF-D|                             1.33      
IRF-1|M00747 IRF1|                         1.17      
CCAAT_box|M00254 V$CAAT_01 CCAAT box|      0.606     
SPT10|Spt10p|                              0.427     
TBP|M00713 TBP F$TBP_Q6|                   0.275     
Oct-1|M00138 V$OCT1_04 Oct-1|              0.116     
HEX|Hexamer|                               -0.565    
TATA_box|M00252 TATA V$TATA_01|            -0.963    
NEG|Negative element|                      -1.68     
IRF-7|M00453 V$IRF7_01 IRF-7|              -2.22     
E2F|M00516 E2F V$E2F_03|                   -2.32     
AACCCT_box|AACCCT S. pombe|                -2.36     
Alpha-CP1|M00687 V$ALPHACP1_01 alpha-CP1|  -2.37     
GC_box|M00255 GC box V$GC_01|              -4.39     

*** Motif Instances with Score >= 6:

Motif                                      Location   Strand  Sequence                 Score

>H2A.2_H2B.2_IR_C_albicans 
IRF-1|M00747 IRF1|                          54 -  60    -                     aactgaa  6.88
                 TBP|M00713 TBP F$TBP_Q6|   67 -  75    -                   atataaaaa  6.12
                           HiNF-D|HiNF-D|  222 - 237    +            acgtagtgcgatggag  6.63
                       IRF-1|M00747 IRF1|  287 - 293    -                     aagagaa  6.37
                           HiNF-D|HiNF-D|  302 - 317    +            agagaaagagagggag  7.12
                           HiNF-D|HiNF-D|  356 - 371    -            ctccttctctctcttg  6.92
                            SPT10|Spt10p|  366 - 386    +       ctcttgtcacttcttcttcct  7.07
            Oct-1|M00138 V$OCT1_04 Oct-1|  480 - 502    -     tttcttaatttccataactttat  6.35
    CCAAT_box|M00254 V$CAAT_01 CCAAT box|  519 - 530    +                cacaaccaaaca  7.48

Randomizations:         1000
P-value threshold:      0.01
Motif score threshold:  6
Randomize nucleotides   OFF
Randomize dinucleotides OFF
Randomize motifs        OFF
Lowercase filtering     OFF
Pseudocount:            0.375
Random seed:            1
Clover: Cis-eLement OVERrepresentation
Compiled on Nov 17 2005

Sequence file: H2A.2_H2B.2_IR_K_waltii.fasta (1 sequences, 496 bp, 41.1% C+G)
Motif file: ../histone_motifs (14 motifs)

*** Over- and Under-represented Motifs:

Motif                                      Raw score 
                                                     
SPT10|Spt10p|                              5.71      
E2F|M00516 E2F V$E2F_03|                   3.3       
TATA_box|M00252 TATA V$TATA_01|            2.64      
TBP|M00713 TBP F$TBP_Q6|                   0.645     
IRF-7|M00453 V$IRF7_01 IRF-7|              0.617     
NEG|Negative element|                      0.293     
Oct-1|M00138 V$OCT1_04 Oct-1|              -0.0482   
IRF-1|M00747 IRF1|                         -0.145    
HEX|Hexamer|                               -0.348    
HiNF-D|HiNF-D|                             -0.387    
CCAAT_box|M00254 V$CAAT_01 CCAAT box|      -0.71     
Alpha-CP1|M00687 V$ALPHACP1_01 alpha-CP1|  -2.31     
GC_box|M00255 GC box V$GC_01|              -3.83     
AACCCT_box|AACCCT S. pombe|                -4.74     

*** Motif Instances with Score >= 6:

Motif                                      Location   Strand  Sequence                 Score

>H2A.2_H2B.2_IR_K_waltii 
NEG|Negative element|                       45 -  59    +             tttagcctaaatgtg  6.16
            Oct-1|M00138 V$OCT1_04 Oct-1|   76 -  98    -     ttcagtaatttatatactccttc  6.29
                    NEG|Negative element|  113 - 127    -             taactttggcgttta  6.09
                            SPT10|Spt10p|  178 - 198    -       ggtgagaattaattagaacga  12.1
                            SPT10|Spt10p|  202 - 222    +       ccgtactcaattcttcgcgtg  11.5
    CCAAT_box|M00254 V$CAAT_01 CCAAT box|  228 - 239    +                ttcagccaagaa  6.06
                       IRF-1|M00747 IRF1|  247 - 253    -                     aaatgaa  6.23
          TATA_box|M00252 TATA V$TATA_01|  254 - 268    +             atatataaccccgta  6.22
                            SPT10|Spt10p|  285 - 305    +       gcggaccaagaacttcgcagt  9.41
                 E2F|M00516 E2F V$E2F_03|  356 - 367    +                cttcgcgcgatg  10.1
                 E2F|M00516 E2F V$E2F_03|  356 - 367    -                cttcgcgcgatg  7.62
            IRF-7|M00453 V$IRF7_01 IRF-7|  382 - 399    +          ggggaaaacgaaatgtat  7.37
          TATA_box|M00252 TATA V$TATA_01|  396 - 410    +             gtatataagggaccg  9.45
                 TBP|M00713 TBP F$TBP_Q6|  398 - 406    -                   atataaggg  7.08

Randomizations:         1000
P-value threshold:      0.01
Motif score threshold:  6
Randomize nucleotides   OFF
Randomize dinucleotides OFF
Randomize motifs        OFF
Lowercase filtering     OFF
Pseudocount:            0.375
Random seed:            1
Clover: Cis-eLement OVERrepresentation
Compiled on Nov 17 2005

Sequence file: H2A.2_H2B.2_IR_S_bayanus.fasta (1 sequences, 713 bp, 34.8% C+G)
Motif file: ../histone_motifs (14 motifs)

*** Over- and Under-represented Motifs:

Motif                                      Raw score 
                                                     
SPT10|Spt10p|                              8.04      
HiNF-D|HiNF-D|                             3.13      
TATA_box|M00252 TATA V$TATA_01|            1.09      
TBP|M00713 TBP F$TBP_Q6|                   0.534     
GC_box|M00255 GC box V$GC_01|              0.492     
IRF-1|M00747 IRF1|                         0.125     
Alpha-CP1|M00687 V$ALPHACP1_01 alpha-CP1|  -0.0619   
HEX|Hexamer|                               -0.123    
NEG|Negative element|                      -0.335    
IRF-7|M00453 V$IRF7_01 IRF-7|              -0.805    
Oct-1|M00138 V$OCT1_04 Oct-1|              -0.819    
E2F|M00516 E2F V$E2F_03|                   -2.18     
CCAAT_box|M00254 V$CAAT_01 CCAAT box|      -2.37     
AACCCT_box|AACCCT S. pombe|                -3.65     

*** Motif Instances with Score >= 6:

Motif                                      Location   Strand  Sequence                 Score

>H2A.2_H2B.2_IR_S_bayanus 
SPT10|Spt10p|                              304 - 324    +       ctgttctataaaattcgcacc  12.8
          TATA_box|M00252 TATA V$TATA_01|  309 - 323    +             ctataaaattcgcac  6.43
                            SPT10|Spt10p|  327 - 347    -       gttgagaaaaaatgggaacga  12.3
            IRF-7|M00453 V$IRF7_01 IRF-7|  344 - 361    -          acgactttcgcgttggct  6.13
Alpha-CP1|M00687 V$ALPHACP1_01 alpha-CP1|  352 - 362    -                 cgcgttggcta  6.96
            GC_box|M00255 GC box V$GC_01|  357 - 370    -              tggctatgcccacc  7.66
                            SPT10|Spt10p|  360 - 380    +       ctatgcccaccgcttcgccta  13.4
                           HiNF-D|HiNF-D|  364 - 379    -            gcccaccgcttcgcct  10.3
                            SPT10|Spt10p|  389 - 409    +       ctgttctgggaatttctcatc  14.9
          TATA_box|M00252 TATA V$TATA_01|  560 - 574    -             cggtggtctatatat  6.88
          TATA_box|M00252 TATA V$TATA_01|  562 - 576    -             gtggtctatatatac  7.33
                       IRF-1|M00747 IRF1|  621 - 627    +                     ttcagtt  6.88

Randomizations:         1000
P-value threshold:      0.01
Motif score threshold:  6
Randomize nucleotides   OFF
Randomize dinucleotides OFF
Randomize motifs        OFF
Lowercase filtering     OFF
Pseudocount:            0.375
Random seed:            1
Clover: Cis-eLement OVERrepresentation
Compiled on Nov 17 2005

Sequence file: H2A.2_H2B.2_IR_S_castellii.fasta (1 sequences, 703 bp, 38.1% C+G)
Motif file: ../histone_motifs (14 motifs)

*** Over- and Under-represented Motifs:

Motif                                      Raw score 
                                                     
SPT10|Spt10p|                              7.05      
E2F|M00516 E2F V$E2F_03|                   4.87      
TBP|M00713 TBP F$TBP_Q6|                   1.05      
IRF-7|M00453 V$IRF7_01 IRF-7|              0.563     
HiNF-D|HiNF-D|                             -0.366    
IRF-1|M00747 IRF1|                         -0.48     
HEX|Hexamer|                               -0.571    
TATA_box|M00252 TATA V$TATA_01|            -0.644    
NEG|Negative element|                      -0.646    
Oct-1|M00138 V$OCT1_04 Oct-1|              -0.668    
CCAAT_box|M00254 V$CAAT_01 CCAAT box|      -1.93     
Alpha-CP1|M00687 V$ALPHACP1_01 alpha-CP1|  -2.18     
AACCCT_box|AACCCT S. pombe|                -3.37     
GC_box|M00255 GC box V$GC_01|              -3.76     

*** Motif Instances with Score >= 6:

Motif                                      Location   Strand  Sequence                 Score

>H2A.2_H2B.2_IR_S_castellii 
SPT10|Spt10p|                              261 - 281    +       ccatgctctgacgttcgcccc  7.67
                            SPT10|Spt10p|  284 - 304    -       agtgtgaaatttttggaacgc  14.2
            IRF-7|M00453 V$IRF7_01 IRF-7|  390 - 407    +          cccgaaagggaaattaat  7.44
                            SPT10|Spt10p|  418 - 438    +       tcatgccagaagtttcgcgcg  10.3
                 E2F|M00516 E2F V$E2F_03|  430 - 441    +                tttcgcgcgagg  12.1
                 E2F|M00516 E2F V$E2F_03|  430 - 441    -                tttcgcgcgagg  8.21
                 E2F|M00516 E2F V$E2F_03|  450 - 461    -                ttcgccgcgaca  7.33
                            SPT10|Spt10p|  463 - 483    -       agtgtgaaacttgtggaacgg  11.2
                 TBP|M00713 TBP F$TBP_Q6|  582 - 590    -                   atataaatg  7.26
                 TBP|M00713 TBP F$TBP_Q6|  665 - 673    +                   tatttatat  7.01

Randomizations:         1000
P-value threshold:      0.01
Motif score threshold:  6
Randomize nucleotides   OFF
Randomize dinucleotides OFF
Randomize motifs        OFF
Lowercase filtering     OFF
Pseudocount:            0.375
Random seed:            1
Clover: Cis-eLement OVERrepresentation
Compiled on Nov 17 2005

Sequence file: H2A.2_H2B.2_IR_S_cerevisiae.fasta (1 sequences, 701 bp, 33.4% C+G)
Motif file: ../histone_motifs (14 motifs)

*** Over- and Under-represented Motifs:

Motif                                      Raw score 
                                                     
SPT10|Spt10p|                              9.82      
HiNF-D|HiNF-D|                             3.51      
IRF-7|M00453 V$IRF7_01 IRF-7|              1.78      
TBP|M00713 TBP F$TBP_Q6|                   0.611     
TATA_box|M00252 TATA V$TATA_01|            0.00331   
HEX|Hexamer|                               -0.15     
CCAAT_box|M00254 V$CAAT_01 CCAAT box|      -0.275    
IRF-1|M00747 IRF1|                         -0.481    
NEG|Negative element|                      -0.546    
Oct-1|M00138 V$OCT1_04 Oct-1|              -1.1      
E2F|M00516 E2F V$E2F_03|                   -1.14     
Alpha-CP1|M00687 V$ALPHACP1_01 alpha-CP1|  -1.23     
GC_box|M00255 GC box V$GC_01|              -1.24     
AACCCT_box|AACCCT S. pombe|                -4.71     

*** Motif Instances with Score >= 6:

Motif                                      Location   Strand  Sequence                 Score

>H2A.2_H2B.2_IR_S_cerevisiae 
IRF-7|M00453 V$IRF7_01 IRF-7|              111 - 128    +          gtcgaaattgaaatcgaa  8.94
                            SPT10|Spt10p|  150 - 170    -       tgtttgaaattctaagaaagc  7.69
                 TBP|M00713 TBP F$TBP_Q6|  183 - 191    +                   cccttatat  6.87
                            SPT10|Spt10p|  291 - 311    +       gtgttctctgaaattcgcatc  14.4
                            SPT10|Spt10p|  314 - 334    -       tttgagaaataatgggaacac  12.4
                           HiNF-D|HiNF-D|  339 - 354    +            cgcgtgagctgtgccc  7.56
                           HiNF-D|HiNF-D|  339 - 354    -            cgcgtgagctgtgccc  6.81
                            SPT10|Spt10p|  347 - 367    +       ctgtgcccaccgcttcgccta  16.3
                           HiNF-D|HiNF-D|  351 - 366    -            gcccaccgcttcgcct  10.7
                            SPT10|Spt10p|  376 - 396    +       gtgttctcaaaatttctcccc  16.2
                            SPT10|Spt10p|  421 - 441    +       tagttctggtaaaatcgcgct  7.82
    CCAAT_box|M00254 V$CAAT_01 CCAAT box|  594 - 605    -                tgactggttttg  6.66

Randomizations:         1000
P-value threshold:      0.01
Motif score threshold:  6
Randomize nucleotides   OFF
Randomize dinucleotides OFF
Randomize motifs        OFF
Lowercase filtering     OFF
Pseudocount:            0.375
Random seed:            1
Clover: Cis-eLement OVERrepresentation
Compiled on Nov 17 2005

Sequence file: H2A.2_H2B.2_IR_S_kluyveri.fasta (1 sequences, 496 bp, 37.5% C+G)
Motif file: ../histone_motifs (14 motifs)

*** Over- and Under-represented Motifs:

Motif                                      Raw score 
                                                     
SPT10|Spt10p|                              4.21      
E2F|M00516 E2F V$E2F_03|                   3.15      
TATA_box|M00252 TATA V$TATA_01|            1.18      
TBP|M00713 TBP F$TBP_Q6|                   1.09      
NEG|Negative element|                      0.588     
Oct-1|M00138 V$OCT1_04 Oct-1|              0.569     
HiNF-D|HiNF-D|                             0.49      
IRF-1|M00747 IRF1|                         0.0048    
HEX|Hexamer|                               -0.0902   
CCAAT_box|M00254 V$CAAT_01 CCAAT box|      -0.335    
Alpha-CP1|M00687 V$ALPHACP1_01 alpha-CP1|  -1.66     
IRF-7|M00453 V$IRF7_01 IRF-7|              -1.72     
GC_box|M00255 GC box V$GC_01|              -3        
AACCCT_box|AACCCT S. pombe|                -4.09     

*** Motif Instances with Score >= 6:

Motif                                      Location   Strand  Sequence                 Score

>H2A.2_H2B.2_IR_S_kluyveri 
Oct-1|M00138 V$OCT1_04 Oct-1|               28 -  50    +     ttaaagatatgcaaaaatttgcg  7.01
                    NEG|Negative element|  136 - 150    +             ataacgcgacatgtc  6.73
                            SPT10|Spt10p|  155 - 175    +       gcgtgccagtttcttcgcggg  9.13
                 E2F|M00516 E2F V$E2F_03|  167 - 178    +                cttcgcgggaga  9.52
                 E2F|M00516 E2F V$E2F_03|  167 - 178    -                cttcgcgggaga  7.79
          TATA_box|M00252 TATA V$TATA_01|  179 - 193    +             gaataaaaagcgcga  7.76
                 E2F|M00516 E2F V$E2F_03|  184 - 195    -                aaaagcgcgaaa  6.72
                            SPT10|Spt10p|  187 - 207    -       agcgcgaaaaatctggtacag  10.1
                 E2F|M00516 E2F V$E2F_03|  242 - 253    +                tttcgcggtcga  8.6
                           HiNF-D|HiNF-D|  245 - 260    -            cgcggtcgacctccct  6.8
                            SPT10|Spt10p|  279 - 299    -       gatgtgaaatctatggcacac  8.3
                            SPT10|Spt10p|  303 - 323    +       gcgttccaaagttttcgccaa  10.1
                 TBP|M00713 TBP F$TBP_Q6|  400 - 408    -                   atataaatg  7.25
    CCAAT_box|M00254 V$CAAT_01 CCAAT box|  467 - 478    +                accacccaataa  6.35

Randomizations:         1000
P-value threshold:      0.01
Motif score threshold:  6
Randomize nucleotides   OFF
Randomize dinucleotides OFF
Randomize motifs        OFF
Lowercase filtering     OFF
Pseudocount:            0.375
Random seed:            1
Clover: Cis-eLement OVERrepresentation
Compiled on Nov 17 2005

Sequence file: H2A.2_H2B.2_IR_S_kudriavzevii.fasta (1 sequences, 695 bp, 36.7% C+G)
Motif file: ../histone_motifs (14 motifs)

*** Over- and Under-represented Motifs:

Motif                                      Raw score 
                                                     
SPT10|Spt10p|                              9.32      
HiNF-D|HiNF-D|                             1.59      
TATA_box|M00252 TATA V$TATA_01|            1.34      
TBP|M00713 TBP F$TBP_Q6|                   0.935     
HEX|Hexamer|                               0.487     
IRF-7|M00453 V$IRF7_01 IRF-7|              0.267     
IRF-1|M00747 IRF1|                         0.187     
Oct-1|M00138 V$OCT1_04 Oct-1|              -0.333    
NEG|Negative element|                      -0.867    
Alpha-CP1|M00687 V$ALPHACP1_01 alpha-CP1|  -1.93     
CCAAT_box|M00254 V$CAAT_01 CCAAT box|      -2.21     
GC_box|M00255 GC box V$GC_01|              -2.41     
E2F|M00516 E2F V$E2F_03|                   -2.57     
AACCCT_box|AACCCT S. pombe|                -4.73     

*** Motif Instances with Score >= 6:

Motif                                      Location   Strand  Sequence                 Score

>H2A.2_H2B.2_IR_S_kudriavzevii 
IRF-7|M00453 V$IRF7_01 IRF-7|              104 - 121    +          gtcgtaaccgaaagcgag  7.31
                           HiNF-D|HiNF-D|  110 - 125    +            accgaaagcgagagga  7.91
                             HEX|Hexamer|  135 - 140    +                      gacttc  6.89
          TATA_box|M00252 TATA V$TATA_01|  182 - 196    -             ccatcctttatatag  8.19
                 TBP|M00713 TBP F$TBP_Q6|  186 - 194    +                   cctttatat  7.3
                            SPT10|Spt10p|  296 - 316    +       ctgttctataaaattcgcacc  12.8
          TATA_box|M00252 TATA V$TATA_01|  301 - 315    +             ctataaaattcgcac  6.44
                            SPT10|Spt10p|  319 - 339    -       tccaagaaataatgggaacgc  10.1
                            SPT10|Spt10p|  352 - 372    +       ctgtgcccaacgcttcgccta  14.9
                           HiNF-D|HiNF-D|  356 - 371    -            gcccaacgcttcgcct  8.13
                            SPT10|Spt10p|  381 - 401    +       ctgttctcaaaatttcgccta  16.3
                       IRF-1|M00747 IRF1|  631 - 637    +                     ttcattt  6.19

Randomizations:         1000
P-value threshold:      0.01
Motif score threshold:  6
Randomize nucleotides   OFF
Randomize dinucleotides OFF
Randomize motifs        OFF
Lowercase filtering     OFF
Pseudocount:            0.375
Random seed:            1
Clover: Cis-eLement OVERrepresentation
Compiled on Nov 17 2005

Sequence file: H2A.2_H2B.2_IR_S_mikatae.fasta (1 sequences, 711 bp, 34.7% C+G)
Motif file: ../histone_motifs (14 motifs)

*** Over- and Under-represented Motifs:

Motif                                      Raw score 
                                                     
SPT10|Spt10p|                              10.3      
HiNF-D|HiNF-D|                             3.19      
TATA_box|M00252 TATA V$TATA_01|            1.86      
TBP|M00713 TBP F$TBP_Q6|                   1.26      
HEX|Hexamer|                               0.31      
Oct-1|M00138 V$OCT1_04 Oct-1|              -0.0244   
IRF-1|M00747 IRF1|                         -0.289    
NEG|Negative element|                      -0.369    
IRF-7|M00453 V$IRF7_01 IRF-7|              -0.494    
E2F|M00516 E2F V$E2F_03|                   -1.53     
GC_box|M00255 GC box V$GC_01|              -1.55     
Alpha-CP1|M00687 V$ALPHACP1_01 alpha-CP1|  -1.69     
CCAAT_box|M00254 V$CAAT_01 CCAAT box|      -1.81     
AACCCT_box|AACCCT S. pombe|                -5.62     

*** Motif Instances with Score >= 6:

Motif                                      Location   Strand  Sequence                 Score

>H2A.2_H2B.2_IR_S_mikatae 
TATA_box|M00252 TATA V$TATA_01|            179 - 193    -             ccatcccttatatag  8.63
                 TBP|M00713 TBP F$TBP_Q6|  183 - 191    +                   cccttatat  6.95
                             HEX|Hexamer|  222 - 227    -                      gaagtc  7.03
                            SPT10|Spt10p|  295 - 315    +       gtgttctctaaaattcgcatc  13.3
                            SPT10|Spt10p|  318 - 338    -       ttagagaaataattggaacac  7.73
                           HiNF-D|HiNF-D|  343 - 358    +            cgcgtgagctgtgccc  7.28
                           HiNF-D|HiNF-D|  343 - 358    -            cgcgtgagctgtgccc  6.53
                            SPT10|Spt10p|  351 - 371    +       ctgtgcccaccgcttcgccta  16
                           HiNF-D|HiNF-D|  355 - 370    -            gcccaccgcttcgcct  10.3
                            SPT10|Spt10p|  380 - 400    +       ctgttcccagaatttcacccc  17.3
                           HiNF-D|HiNF-D|  412 - 427    -            cacgagcgccattgtg  6.81
          TATA_box|M00252 TATA V$TATA_01|  522 - 536    -             gccgcctttaaatac  7.74
                 TBP|M00713 TBP F$TBP_Q6|  562 - 570    -                   atataaata  6.55
                 TBP|M00713 TBP F$TBP_Q6|  575 - 583    +                   tatttatat  6.68

Randomizations:         1000
P-value threshold:      0.01
Motif score threshold:  6
Randomize nucleotides   OFF
Randomize dinucleotides OFF
Randomize motifs        OFF
Lowercase filtering     OFF
Pseudocount:            0.375
Random seed:            1
Clover: Cis-eLement OVERrepresentation
Compiled on Nov 17 2005

Sequence file: H2A.2_H2B.2_IR_S_paradoxus.fasta (1 sequences, 696 bp, 36.4% C+G)
Motif file: ../histone_motifs (14 motifs)

*** Over- and Under-represented Motifs:

Motif                                      Raw score 
                                                     
SPT10|Spt10p|                              9.24      
HiNF-D|HiNF-D|                             3.09      
IRF-7|M00453 V$IRF7_01 IRF-7|              1.51      
TBP|M00713 TBP F$TBP_Q6|                   0.921     
TATA_box|M00252 TATA V$TATA_01|            0.639     
Oct-1|M00138 V$OCT1_04 Oct-1|              0.637     
CCAAT_box|M00254 V$CAAT_01 CCAAT box|      0.0854    
IRF-1|M00747 IRF1|                         -0.0751   
HEX|Hexamer|                               -0.508    
NEG|Negative element|                      -0.66     
Alpha-CP1|M00687 V$ALPHACP1_01 alpha-CP1|  -0.868    
GC_box|M00255 GC box V$GC_01|              -1.71     
E2F|M00516 E2F V$E2F_03|                   -2.51     
AACCCT_box|AACCCT S. pombe|                -4.26     

*** Motif Instances with Score >= 6:

Motif                                      Location   Strand  Sequence                 Score

>H2A.2_H2B.2_IR_S_paradoxus 
IRF-7|M00453 V$IRF7_01 IRF-7|              119 - 136    +          agcggaaacgaaactctg  8.64
          TATA_box|M00252 TATA V$TATA_01|  177 - 191    -             tcatcccttatatag  7.66
                 TBP|M00713 TBP F$TBP_Q6|  181 - 189    +                   cccttatat  7.11
                            SPT10|Spt10p|  288 - 308    +       gtgttctctaaaattcgcatc  13.2
                            SPT10|Spt10p|  311 - 331    -       ttcgagaaataatgggaacac  12.4
                           HiNF-D|HiNF-D|  336 - 351    +            cgcgtgagctgtgccc  6.72
                            SPT10|Spt10p|  344 - 364    +       ctgtgcccaccgcttcgcctg  15.4
                           HiNF-D|HiNF-D|  348 - 363    -            gcccaccgcttcgcct  10.2
                            SPT10|Spt10p|  373 - 393    +       gtgttctcaaaatttcacccc  15.9
    CCAAT_box|M00254 V$CAAT_01 CCAAT box|  512 - 523    -                tcagtggccgtt  7.13
            Oct-1|M00138 V$OCT1_04 Oct-1|  572 - 594    -     tgtataattttgcgttagcgtaa  7.58
                 TBP|M00713 TBP F$TBP_Q6|  601 - 609    +                   tgtttatat  6.03

Randomizations:         1000
P-value threshold:      0.01
Motif score threshold:  6
Randomize nucleotides   OFF
Randomize dinucleotides OFF
Randomize motifs        OFF
Lowercase filtering     OFF
Pseudocount:            0.375
Random seed:            1
Clover: Cis-eLement OVERrepresentation
Compiled on Nov 17 2005

Sequence file: H2A.2_H2B.2_IR_S_pombe.fasta (1 sequences, 564 bp, 35.1% C+G)
Motif file: ../histone_motifs (14 motifs)

*** Over- and Under-represented Motifs:

Motif                                      Raw score 
                                                     
AACCCT_box|AACCCT S. pombe|                17.8      
HiNF-D|HiNF-D|                             0.92      
TBP|M00713 TBP F$TBP_Q6|                   0.78      
TATA_box|M00252 TATA V$TATA_01|            0.64      
Oct-1|M00138 V$OCT1_04 Oct-1|              -0.0536   
CCAAT_box|M00254 V$CAAT_01 CCAAT box|      -0.281    
IRF-1|M00747 IRF1|                         -0.612    
HEX|Hexamer|                               -0.692    
IRF-7|M00453 V$IRF7_01 IRF-7|              -0.79     
NEG|Negative element|                      -1.12     
SPT10|Spt10p|                              -1.47     
Alpha-CP1|M00687 V$ALPHACP1_01 alpha-CP1|  -1.54     
E2F|M00516 E2F V$E2F_03|                   -1.86     
GC_box|M00255 GC box V$GC_01|              -2.89     

*** Motif Instances with Score >= 6:

Motif                                      Location   Strand  Sequence                 Score

>H2A.2_H2B.2_IR_S_pombe 
TBP|M00713 TBP F$TBP_Q6|                   194 - 202    +                   tgtttatat  6.56
          TATA_box|M00252 TATA V$TATA_01|  288 - 302    -             ccttcatatatatac  6.29
                           HiNF-D|HiNF-D|  356 - 371    -            ccgcgtcgcatggcta  6.69
    CCAAT_box|M00254 V$CAAT_01 CCAAT box|  362 - 373    -                cgcatggctaaa  6.35
              AACCCT_box|AACCCT S. pombe|  375 - 397    -     accagggttagggttgtgatgcc  24.8
          TATA_box|M00252 TATA V$TATA_01|  404 - 418    +             gtatataaccatcgc  6.87
                           HiNF-D|HiNF-D|  410 - 425    -            aaccatcgcgtcgcct  6.04
                           HiNF-D|HiNF-D|  415 - 430    -            tcgcgtcgcctgcagg  6.36

Randomizations:         1000
P-value threshold:      0.01
Motif score threshold:  6
Randomize nucleotides   OFF
Randomize dinucleotides OFF
Randomize motifs        OFF
Lowercase filtering     OFF
Pseudocount:            0.375
Random seed:            1
Clover: Cis-eLement OVERrepresentation
Compiled on Nov 17 2005

Sequence file: H2A.3_D_ananassae.fasta (1 sequences, 227 bp, 36.6% C+G)
Motif file: ../histone_motifs (14 motifs)

*** Over- and Under-represented Motifs:

Motif                                      Raw score 
                                                     
IRF-1|M00747 IRF1|                         2.78      
GC_box|M00255 GC box V$GC_01|              2.06      
TATA_box|M00252 TATA V$TATA_01|            1.16      
IRF-7|M00453 V$IRF7_01 IRF-7|              0.542     
E2F|M00516 E2F V$E2F_03|                   0.229     
HEX|Hexamer|                               0.0368    
HiNF-D|HiNF-D|                             -0.0492   
NEG|Negative element|                      -0.319    
TBP|M00713 TBP F$TBP_Q6|                   -0.974    
Oct-1|M00138 V$OCT1_04 Oct-1|              -1.41     
Alpha-CP1|M00687 V$ALPHACP1_01 alpha-CP1|  -1.5      
CCAAT_box|M00254 V$CAAT_01 CCAAT box|      -3.24     
SPT10|Spt10p|                              -4.88     
AACCCT_box|AACCCT S. pombe|                -5.69     

*** Motif Instances with Score >= 6:

Motif                                      Location   Strand  Sequence                 Score

>H2A.3_D_ananassae droAna1_dna range=2447780:997-1223 CG17949-RA CG31618-RA >droAna1_dna range=2447780:997-1223 CG17949-RA CG31618-RA >droMoj1_dna range=contig_9922:2029-2255 CG17949-RA CG31618-RA 
IRF-7|M00453 V$IRF7_01 IRF-7|                3 -  20    -          gttactttcaaattcact  6.45
                       IRF-1|M00747 IRF1|   15 -  21    +                     ttcactt  7.61
                       IRF-1|M00747 IRF1|   20 -  26    +                     ttcactt  7.61
            GC_box|M00255 GC box V$GC_01|  117 - 130    -              acgacctaccccca  8.12
                       IRF-1|M00747 IRF1|  130 - 136    -                     aactgaa  6.8
          TATA_box|M00252 TATA V$TATA_01|  156 - 170    +             gtataaattggtggt  7.13
                       IRF-1|M00747 IRF1|  200 - 206    -                     aagtgaa  7.62

Randomizations:         1000
P-value threshold:      0.01
Motif score threshold:  6
Randomize nucleotides   OFF
Randomize dinucleotides OFF
Randomize motifs        OFF
Lowercase filtering     OFF
Pseudocount:            0.375
Random seed:            1
Clover: Cis-eLement OVERrepresentation
Compiled on Nov 17 2005

Sequence file: H2A_H2B_S_purpuratus.fasta (1 sequences, 521 bp, 48.6% C+G)
Motif file: ../histone_motifs (14 motifs)

*** Over- and Under-represented Motifs:

Motif                                      Raw score 
                                                     
Oct-1|M00138 V$OCT1_04 Oct-1|              3.72      
Alpha-CP1|M00687 V$ALPHACP1_01 alpha-CP1|  2.05      
TATA_box|M00252 TATA V$TATA_01|            1.84      
CCAAT_box|M00254 V$CAAT_01 CCAAT box|      1.19      
HiNF-D|HiNF-D|                             1.17      
TBP|M00713 TBP F$TBP_Q6|                   0.435     
IRF-1|M00747 IRF1|                         -0.165    
HEX|Hexamer|                               -0.378    
NEG|Negative element|                      -0.666    
E2F|M00516 E2F V$E2F_03|                   -0.903    
IRF-7|M00453 V$IRF7_01 IRF-7|              -1.83     
SPT10|Spt10p|                              -2.49     
GC_box|M00255 GC box V$GC_01|              -3.15     
AACCCT_box|AACCCT S. pombe|                -5.4      

*** Motif Instances with Score >= 6:

Motif                                      Location   Strand  Sequence                 Score

>H2A_H2B_S_purpuratus ref|NW_791222.1|SpuUn_WGA357_1:140158-140678 Strongylocentrotus purpuratus chromosome Un genomic contig, whole genome shotgun sequence
TATA_box|M00252 TATA V$TATA_01|             52 -  66    -             cacttctatttatac  8.43
                 TBP|M00713 TBP F$TBP_Q6|   58 -  66    +                   tatttatac  6.32
            Oct-1|M00138 V$OCT1_04 Oct-1|   89 - 111    +     atacgtttatgaaaattagtccg  9.73
    CCAAT_box|M00254 V$CAAT_01 CCAAT box|  138 - 149    +                gcaagccattca  6.19
Alpha-CP1|M00687 V$ALPHACP1_01 alpha-CP1|  140 - 150    +                 aagccattcag  6.67
                           HiNF-D|HiNF-D|  268 - 283    -            ggcccccgctgttcgg  7.45
            Oct-1|M00138 V$OCT1_04 Oct-1|  284 - 306    -     gcgacacatttgcatacacccgt  7.66
            Oct-1|M00138 V$OCT1_04 Oct-1|  329 - 351    +     gcacgtatatgcaaataatagtg  9.99
Alpha-CP1|M00687 V$ALPHACP1_01 alpha-CP1|  384 - 394    -                 ctgattggctc  8.83
    CCAAT_box|M00254 V$CAAT_01 CCAAT box|  385 - 396    -                tgattggctccc  7.91
                           HiNF-D|HiNF-D|  401 - 416    -            gatcctcgctgtgcgt  6.69
          TATA_box|M00252 TATA V$TATA_01|  434 - 448    +             gtataaatccctagc  7.25

Randomizations:         1000
P-value threshold:      0.01
Motif score threshold:  6
Randomize nucleotides   OFF
Randomize dinucleotides OFF
Randomize motifs        OFF
Lowercase filtering     OFF
Pseudocount:            0.375
Random seed:            1
Clover: Cis-eLement OVERrepresentation
Compiled on Nov 17 2005

Sequence file: H2B.1_D_ananassae.fasta (1 sequences, 234 bp, 38% C+G)
Motif file: ../histone_motifs (14 motifs)

*** Over- and Under-represented Motifs:

Motif                                      Raw score 
                                                     
IRF-1|M00747 IRF1|                         2.81      
GC_box|M00255 GC box V$GC_01|              1.96      
TATA_box|M00252 TATA V$TATA_01|            1.04      
IRF-7|M00453 V$IRF7_01 IRF-7|              0.686     
E2F|M00516 E2F V$E2F_03|                   0.146     
HEX|Hexamer|                               -0.0103   
HiNF-D|HiNF-D|                             -0.24     
NEG|Negative element|                      -0.424    
TBP|M00713 TBP F$TBP_Q6|                   -0.868    
Oct-1|M00138 V$OCT1_04 Oct-1|              -1.43     
Alpha-CP1|M00687 V$ALPHACP1_01 alpha-CP1|  -1.75     
CCAAT_box|M00254 V$CAAT_01 CCAAT box|      -3.41     
SPT10|Spt10p|                              -5.05     
AACCCT_box|AACCCT S. pombe|                -5.8      

*** Motif Instances with Score >= 6:

Motif                                      Location   Strand  Sequence                 Score

>H2B.1_D_ananassae droAna1_dna range=2452363:514-747 CG17949-RA CG31618-RA >droAna1_dna range=2452363:514-747 CG17949-RA CG31618-RA 
IRF-7|M00453 V$IRF7_01 IRF-7|               10 -  27    -          gttactttcaaattcact  6.66
                       IRF-1|M00747 IRF1|   22 -  28    +                     ttcactt  7.73
                       IRF-1|M00747 IRF1|   27 -  33    +                     ttcactt  7.73
            GC_box|M00255 GC box V$GC_01|  124 - 137    -              acgacctaccccca  8.05
                       IRF-1|M00747 IRF1|  137 - 143    -                     aactgaa  6.82
          TATA_box|M00252 TATA V$TATA_01|  163 - 177    +             gtataaattggtggt  7.03
                       IRF-1|M00747 IRF1|  207 - 213    -                     aagtgaa  7.58

Randomizations:         1000
P-value threshold:      0.01
Motif score threshold:  6
Randomize nucleotides   OFF
Randomize dinucleotides OFF
Randomize motifs        OFF
Lowercase filtering     OFF
Pseudocount:            0.375
Random seed:            1
Clover: Cis-eLement OVERrepresentation
Compiled on Nov 17 2005

Sequence file: H2B.1_D_pseudoobscura.fasta (1 sequences, 151 bp, 33.1% C+G)
Motif file: ../histone_motifs (14 motifs)

*** Over- and Under-represented Motifs:

Motif                                      Raw score 
                                                     
GC_box|M00255 GC box V$GC_01|              0.602     
Oct-1|M00138 V$OCT1_04 Oct-1|              0.464     
TBP|M00713 TBP F$TBP_Q6|                   -0.117    
IRF-1|M00747 IRF1|                         -0.996    
HEX|Hexamer|                               -1.34     
NEG|Negative element|                      -1.38     
E2F|M00516 E2F V$E2F_03|                   -1.47     
CCAAT_box|M00254 V$CAAT_01 CCAAT box|      -1.58     
TATA_box|M00252 TATA V$TATA_01|            -1.69     
HiNF-D|HiNF-D|                             -1.73     
IRF-7|M00453 V$IRF7_01 IRF-7|              -1.94     
Alpha-CP1|M00687 V$ALPHACP1_01 alpha-CP1|  -2.66     
SPT10|Spt10p|                              -4.34     
AACCCT_box|AACCCT S. pombe|                -6.2      

*** Motif Instances with Score >= 6:

Motif                                      Location   Strand  Sequence                 Score

>H2B.1_D_pseudoobscura dp3_dna range=chrXL_group1e:10045565-10045715 U.D_pseudoobscura.copy1 CG17949-RA >dp3_dna range=chrXL_group1e:10045565-10045715 U.D_pseudoobscura.copy1 CG17949-RA 
GC_box|M00255 GC box V$GC_01|              134 - 147    +              gcagggaagagcat  6.14

Randomizations:         1000
P-value threshold:      0.01
Motif score threshold:  6
Randomize nucleotides   OFF
Randomize dinucleotides OFF
Randomize motifs        OFF
Lowercase filtering     OFF
Pseudocount:            0.375
Random seed:            1
Clover: Cis-eLement OVERrepresentation
Compiled on Nov 17 2005

Sequence file: H2B.1_D_simulans.fasta (1 sequences, 228 bp, 43% C+G)
Motif file: ../histone_motifs (14 motifs)

*** Over- and Under-represented Motifs:

Motif                                      Raw score 
                                                     
IRF-1|M00747 IRF1|                         3.03      
TBP|M00713 TBP F$TBP_Q6|                   1.67      
TATA_box|M00252 TATA V$TATA_01|            1.49      
Oct-1|M00138 V$OCT1_04 Oct-1|              0.0985    
HiNF-D|HiNF-D|                             -0.0993   
HEX|Hexamer|                               -0.176    
IRF-7|M00453 V$IRF7_01 IRF-7|              -0.278    
E2F|M00516 E2F V$E2F_03|                   -0.776    
GC_box|M00255 GC box V$GC_01|              -1.18     
NEG|Negative element|                      -1.28     
SPT10|Spt10p|                              -2.75     
CCAAT_box|M00254 V$CAAT_01 CCAAT box|      -3.34     
Alpha-CP1|M00687 V$ALPHACP1_01 alpha-CP1|  -3.58     
AACCCT_box|AACCCT S. pombe|                -5.1      

*** Motif Instances with Score >= 6:

Motif                                      Location   Strand  Sequence                 Score

>H2B.1_D_simulans droSim1_dna range=chrU:3636871-3637098 CG31618-RA CG17949-RA >droSim1_dna range=chrU:3636871-3637098 CG31618-RA CG17949-RA 
IRF-1|M00747 IRF1|                          18 -  24    +                     ttcactt  7.89
                       IRF-1|M00747 IRF1|   27 -  33    +                     ttcactt  7.89
          TATA_box|M00252 TATA V$TATA_01|   70 -  84    -             gcggaatatttatac  6.91
                       IRF-1|M00747 IRF1|  104 - 110    +                     ttcagtt  7.08
          TATA_box|M00252 TATA V$TATA_01|  153 - 167    +             gtataaaggtgaacg  6.73
                       IRF-1|M00747 IRF1|  189 - 195    -                     aagtgaa  7.75
                 TBP|M00713 TBP F$TBP_Q6|  210 - 218    -                   atataagta  7.36

Randomizations:         1000
P-value threshold:      0.01
Motif score threshold:  6
Randomize nucleotides   OFF
Randomize dinucleotides OFF
Randomize motifs        OFF
Lowercase filtering     OFF
Pseudocount:            0.375
Random seed:            1
Clover: Cis-eLement OVERrepresentation
Compiled on Nov 17 2005

Sequence file: H2B.1_D_virilis.fasta (1 sequences, 246 bp, 33.3% C+G)
Motif file: ../histone_motifs (14 motifs)

*** Over- and Under-represented Motifs:

Motif                                      Raw score 
                                                     
IRF-1|M00747 IRF1|                         1.93      
TATA_box|M00252 TATA V$TATA_01|            1.14      
TBP|M00713 TBP F$TBP_Q6|                   0.0122    
HEX|Hexamer|                               -0.0169   
NEG|Negative element|                      -0.594    
Oct-1|M00138 V$OCT1_04 Oct-1|              -0.79     
HiNF-D|HiNF-D|                             -1.28     
IRF-7|M00453 V$IRF7_01 IRF-7|              -2.19     
Alpha-CP1|M00687 V$ALPHACP1_01 alpha-CP1|  -2.85     
SPT10|Spt10p|                              -3.22     
E2F|M00516 E2F V$E2F_03|                   -3.77     
CCAAT_box|M00254 V$CAAT_01 CCAAT box|      -4.16     
AACCCT_box|AACCCT S. pombe|                -4.43     
GC_box|M00255 GC box V$GC_01|              -5.11     

*** Motif Instances with Score >= 6:

Motif                                      Location   Strand  Sequence                 Score

>H2B.1_D_virilis droVir1_dna range=scaffold_1633:2653-2898 CG31618-RA CG17949-RA >droVir1_dna range=scaffold_1633:2653-2898 CG31618-RA CG17949-RA 
IRF-1|M00747 IRF1|                         112 - 118    +                     ttcagtt  6.72
          TATA_box|M00252 TATA V$TATA_01|  170 - 184    +             gtataaatgctaagc  7.02
                       IRF-1|M00747 IRF1|  224 - 230    -                     aagtgaa  7.64

Randomizations:         1000
P-value threshold:      0.01
Motif score threshold:  6
Randomize nucleotides   OFF
Randomize dinucleotides OFF
Randomize motifs        OFF
Lowercase filtering     OFF
Pseudocount:            0.375
Random seed:            1
Clover: Cis-eLement OVERrepresentation
Compiled on Nov 17 2005

Sequence file: H2B.1_D_yakuba.fasta (1 sequences, 224 bp, 38.4% C+G)
Motif file: ../histone_motifs (14 motifs)

*** Over- and Under-represented Motifs:

Motif                                      Raw score 
                                                     
IRF-1|M00747 IRF1|                         3.19      
HiNF-D|HiNF-D|                             1.84      
TATA_box|M00252 TATA V$TATA_01|            1.38      
TBP|M00713 TBP F$TBP_Q6|                   0.973     
IRF-7|M00453 V$IRF7_01 IRF-7|              0.708     
HEX|Hexamer|                               -0.327    
Oct-1|M00138 V$OCT1_04 Oct-1|              -0.5      
E2F|M00516 E2F V$E2F_03|                   -1.31     
NEG|Negative element|                      -1.76     
GC_box|M00255 GC box V$GC_01|              -2.07     
SPT10|Spt10p|                              -2.51     
CCAAT_box|M00254 V$CAAT_01 CCAAT box|      -3.35     
Alpha-CP1|M00687 V$ALPHACP1_01 alpha-CP1|  -3.37     
AACCCT_box|AACCCT S. pombe|                -5.47     

*** Motif Instances with Score >= 6:

Motif                                      Location   Strand  Sequence                 Score

>H2B.1_D_yakuba droYak1_dna range=chrU:33422246-33422469 CG31618-RA CG17949-RA >droYak1_dna range=chrU:33422246-33422469 CG31618-RA CG17949-RA 
IRF-1|M00747 IRF1|                          17 -  23    +                     ttcactt  7.91
                       IRF-1|M00747 IRF1|   26 -  32    +                     ttcactt  7.91
            IRF-7|M00453 V$IRF7_01 IRF-7|   38 -  55    +          acggaacacgaatgctgg  6.7
                           HiNF-D|HiNF-D|   91 - 106    -            tgccagcgctttcagt  7.7
                       IRF-1|M00747 IRF1|  101 - 107    +                     ttcagtt  6.98
          TATA_box|M00252 TATA V$TATA_01|  149 - 163    +             gtataaaaatgaacg  7.4
                       IRF-1|M00747 IRF1|  155 - 161    -                     aaatgaa  6.2
                       IRF-1|M00747 IRF1|  185 - 191    -                     aagtgaa  7.43
                 TBP|M00713 TBP F$TBP_Q6|  206 - 214    -                   atataagta  6.77
                       IRF-1|M00747 IRF1|  215 - 221    -                     aagtgaa  7.43

Randomizations:         1000
P-value threshold:      0.01
Motif score threshold:  6
Randomize nucleotides   OFF
Randomize dinucleotides OFF
Randomize motifs        OFF
Lowercase filtering     OFF
Pseudocount:            0.375
Random seed:            1
Clover: Cis-eLement OVERrepresentation
Compiled on Nov 17 2005

Sequence file: H2B.1_H2A.1_IR_A_gossypii.fasta (1 sequences, 363 bp, 64.5% C+G)
Motif file: ../histone_motifs (14 motifs)

*** Over- and Under-represented Motifs:

Motif                                      Raw score 
                                                     
TATA_box|M00252 TATA V$TATA_01|            5.48      
TBP|M00713 TBP F$TBP_Q6|                   4.41      
SPT10|Spt10p|                              1.99      
NEG|Negative element|                      0.0248    
HEX|Hexamer|                               -0.395    
HiNF-D|HiNF-D|                             -0.653    
GC_box|M00255 GC box V$GC_01|              -0.861    
Oct-1|M00138 V$OCT1_04 Oct-1|              -0.933    
E2F|M00516 E2F V$E2F_03|                   -1.5      
Alpha-CP1|M00687 V$ALPHACP1_01 alpha-CP1|  -1.59     
IRF-7|M00453 V$IRF7_01 IRF-7|              -1.82     
IRF-1|M00747 IRF1|                         -1.87     
CCAAT_box|M00254 V$CAAT_01 CCAAT box|      -2.94     
AACCCT_box|AACCCT S. pombe|                -4.54     

*** Motif Instances with Score >= 6:

Motif                                      Location   Strand  Sequence                 Score

>H2B.1_H2A.1_IR_A_gossypii 
TATA_box|M00252 TATA V$TATA_01|             39 -  53    -             cccctgtgtttatat  7.38
          TATA_box|M00252 TATA V$TATA_01|   41 -  55    -             cctgtgtttatatag  11.6
                 TBP|M00713 TBP F$TBP_Q6|   45 -  53    +                   tgtttatat  10.4
                    NEG|Negative element|   45 -  59    -             tgtttatatagtttt  6.13
          TATA_box|M00252 TATA V$TATA_01|   46 -  60    +             gtttatatagttttc  7.08
                 TBP|M00713 TBP F$TBP_Q6|   47 -  55    +                   tttatatag  8.63
                            SPT10|Spt10p|   90 - 110    -       gtcgcgaagctgcgggcacgc  8.05
                            SPT10|Spt10p|  227 - 247    +       tggtgccagttttttcacaga  6.18
                            SPT10|Spt10p|  249 - 269    -       gctgcgaaacgcgtggcacag  7.13
          TATA_box|M00252 TATA V$TATA_01|  292 - 306    -             gagcggtatataaag  7.2
                 TBP|M00713 TBP F$TBP_Q6|  297 - 305    -                   gtatataaa  7.19
          TATA_box|M00252 TATA V$TATA_01|  297 - 311    +             gtatataaaggcccc  10.7
                 TBP|M00713 TBP F$TBP_Q6|  298 - 306    +                   tatataaag  6.68
                 TBP|M00713 TBP F$TBP_Q6|  299 - 307    -                   atataaagg  9.77
          TATA_box|M00252 TATA V$TATA_01|  299 - 313    +             atataaaggccccct  8.94

Randomizations:         1000
P-value threshold:      0.01
Motif score threshold:  6
Randomize nucleotides   OFF
Randomize dinucleotides OFF
Randomize motifs        OFF
Lowercase filtering     OFF
Pseudocount:            0.375
Random seed:            1
Clover: Cis-eLement OVERrepresentation
Compiled on Nov 17 2005

Sequence file: H2B.1_H2A.1_IR_A_nidulans.fasta (1 sequences, 685 bp, 47.6% C+G)
Motif file: ../histone_motifs (14 motifs)

*** Over- and Under-represented Motifs:

Motif                                      Raw score 
                                                     
Alpha-CP1|M00687 V$ALPHACP1_01 alpha-CP1|  1.17      
TATA_box|M00252 TATA V$TATA_01|            1.04      
IRF-7|M00453 V$IRF7_01 IRF-7|              0.928     
HiNF-D|HiNF-D|                             0.701     
E2F|M00516 E2F V$E2F_03|                   0.569     
CCAAT_box|M00254 V$CAAT_01 CCAAT box|      0.433     
TBP|M00713 TBP F$TBP_Q6|                   -0.0357   
Oct-1|M00138 V$OCT1_04 Oct-1|              -0.112    
HEX|Hexamer|                               -0.34     
IRF-1|M00747 IRF1|                         -0.541    
NEG|Negative element|                      -0.873    
GC_box|M00255 GC box V$GC_01|              -1.3      
SPT10|Spt10p|                              -3.26     
AACCCT_box|AACCCT S. pombe|                -4.26     

*** Motif Instances with Score >= 6:

Motif                                      Location   Strand  Sequence                 Score

>H2B.1_H2A.1_IR_A_nidulans 
HiNF-D|HiNF-D|                               4 -  19    -            cgccagtgctaggctt  6.4
            IRF-7|M00453 V$IRF7_01 IRF-7|   54 -  71    +          gataaattcgaaagttga  7.66
          TATA_box|M00252 TATA V$TATA_01|  197 - 211    -             gcgcgctacttatac  7.53
                 E2F|M00516 E2F V$E2F_03|  211 - 222    -                cttggctccaaa  6.61
            Oct-1|M00138 V$OCT1_04 Oct-1|  278 - 300    -     ttgtatgatttgtatgattagaa  6.17
                 E2F|M00516 E2F V$E2F_03|  328 - 339    +                attggcggcagg  6.81
Alpha-CP1|M00687 V$ALPHACP1_01 alpha-CP1|  452 - 462    -                 ctcattgattg  8.18
Alpha-CP1|M00687 V$ALPHACP1_01 alpha-CP1|  456 - 466    -                 ttgattggttg  6.29
    CCAAT_box|M00254 V$CAAT_01 CCAAT box|  457 - 468    -                tgattggttgac  7.48
          TATA_box|M00252 TATA V$TATA_01|  526 - 540    -             ggtgtcgttatatat  6.09
          TATA_box|M00252 TATA V$TATA_01|  533 - 547    +             ttatatatgccctcc  6.87
                           HiNF-D|HiNF-D|  555 - 570    -            cgcgatagctgtcgtc  6.25

Randomizations:         1000
P-value threshold:      0.01
Motif score threshold:  6
Randomize nucleotides   OFF
Randomize dinucleotides OFF
Randomize motifs        OFF
Lowercase filtering     OFF
Pseudocount:            0.375
Random seed:            1
Clover: Cis-eLement OVERrepresentation
Compiled on Nov 17 2005

Sequence file: H2B.1_H2A.1_IR_C_albicans.fasta (1 sequences, 546 bp, 31.9% C+G)
Motif file: ../histone_motifs (14 motifs)

*** Over- and Under-represented Motifs:

Motif                                      Raw score 
                                                     
HiNF-D|HiNF-D|                             1.35      
IRF-1|M00747 IRF1|                         1.16      
CCAAT_box|M00254 V$CAAT_01 CCAAT box|      0.609     
SPT10|Spt10p|                              0.436     
TBP|M00713 TBP F$TBP_Q6|                   0.259     
Oct-1|M00138 V$OCT1_04 Oct-1|              0.101     
HEX|Hexamer|                               -0.566    
TATA_box|M00252 TATA V$TATA_01|            -0.975    
NEG|Negative element|                      -1.68     
IRF-7|M00453 V$IRF7_01 IRF-7|              -2.22     
E2F|M00516 E2F V$E2F_03|                   -2.29     
AACCCT_box|AACCCT S. pombe|                -2.35     
Alpha-CP1|M00687 V$ALPHACP1_01 alpha-CP1|  -2.37     
GC_box|M00255 GC box V$GC_01|              -4.38     

*** Motif Instances with Score >= 6:

Motif                                      Location   Strand  Sequence                 Score

>H2B.1_H2A.1_IR_C_albicans 
IRF-1|M00747 IRF1|                          55 -  61    -                     aactgaa  6.88
                 TBP|M00713 TBP F$TBP_Q6|   68 -  76    -                   atataaaaa  6.1
                           HiNF-D|HiNF-D|  223 - 238    +            acgtagtgcgatggag  6.65
                       IRF-1|M00747 IRF1|  288 - 294    -                     aagagaa  6.37
                           HiNF-D|HiNF-D|  303 - 318    +            agagaaagagagggag  7.13
                           HiNF-D|HiNF-D|  357 - 372    -            ctccttctctctcttg  6.94
                            SPT10|Spt10p|  367 - 387    +       ctcttgtcacttcttcttcct  7.08
            Oct-1|M00138 V$OCT1_04 Oct-1|  481 - 503    -     tttcttaatttccataactttat  6.34
    CCAAT_box|M00254 V$CAAT_01 CCAAT box|  520 - 531    +                cacaaccaaaca  7.49

Randomizations:         1000
P-value threshold:      0.01
Motif score threshold:  6
Randomize nucleotides   OFF
Randomize dinucleotides OFF
Randomize motifs        OFF
Lowercase filtering     OFF
Pseudocount:            0.375
Random seed:            1
Clover: Cis-eLement OVERrepresentation
Compiled on Nov 17 2005

Sequence file: H2B.1_H2A.1_IR_K_waltii.fasta (1 sequences, 577 bp, 48.2% C+G)
Motif file: ../histone_motifs (14 motifs)

*** Over- and Under-represented Motifs:

Motif                                      Raw score 
                                                     
SPT10|Spt10p|                              3.71      
TATA_box|M00252 TATA V$TATA_01|            3.15      
E2F|M00516 E2F V$E2F_03|                   2.43      
TBP|M00713 TBP F$TBP_Q6|                   2.36      
IRF-7|M00453 V$IRF7_01 IRF-7|              1.54      
Alpha-CP1|M00687 V$ALPHACP1_01 alpha-CP1|  1.06      
HiNF-D|HiNF-D|                             0.584     
Oct-1|M00138 V$OCT1_04 Oct-1|              -0.00237  
IRF-1|M00747 IRF1|                         -0.101    
HEX|Hexamer|                               -0.251    
NEG|Negative element|                      -0.565    
GC_box|M00255 GC box V$GC_01|              -0.604    
CCAAT_box|M00254 V$CAAT_01 CCAAT box|      -3        
AACCCT_box|AACCCT S. pombe|                -3.81     

*** Motif Instances with Score >= 6:

Motif                                      Location   Strand  Sequence                 Score

>H2B.1_H2A.1_IR_K_waltii 
TATA_box|M00252 TATA V$TATA_01|             68 -  82    -             ctgctctctttatat  8.23
          TATA_box|M00252 TATA V$TATA_01|   70 -  84    -             gctctctttatatac  9.74
                 TBP|M00713 TBP F$TBP_Q6|   74 -  82    +                   tctttatat  9.11
          TATA_box|M00252 TATA V$TATA_01|   75 -  89    +             ctttatatacgcctt  6.51
                 E2F|M00516 E2F V$E2F_03|   88 -  99    +                tttgccggccgc  6.5
Alpha-CP1|M00687 V$ALPHACP1_01 alpha-CP1|  126 - 136    +                 caatcaatgag  8.03
                 E2F|M00516 E2F V$E2F_03|  165 - 176    +                tatcgcgcgaac  7.82
                 E2F|M00516 E2F V$E2F_03|  165 - 176    -                tatcgcgcgaac  9.14
            Oct-1|M00138 V$OCT1_04 Oct-1|  193 - 215    -     ccatcgtatattaattttttctc  6.61
                            SPT10|Spt10p|  198 - 218    +       gtatattaattttttctcacc  6.69
            IRF-7|M00453 V$IRF7_01 IRF-7|  218 - 235    -          caaaatttcccttttcgg  8.52
                           HiNF-D|HiNF-D|  302 - 317    +            atggaaagcggcgcga  6.21
                            SPT10|Spt10p|  323 - 343    +       gtgttccaggaagttcgcacg  10.7
          TATA_box|M00252 TATA V$TATA_01|  468 - 482    +             gtatataaaggaggt  8.43
                 TBP|M00713 TBP F$TBP_Q6|  470 - 478    -                   atataaagg  7.7

Randomizations:         1000
P-value threshold:      0.01
Motif score threshold:  6
Randomize nucleotides   OFF
Randomize dinucleotides OFF
Randomize motifs        OFF
Lowercase filtering     OFF
Pseudocount:            0.375
Random seed:            1
Clover: Cis-eLement OVERrepresentation
Compiled on Nov 17 2005

Sequence file: H2B.1_H2A.1_IR_S_bayanus.fasta (1 sequences, 819 bp, 38.7% C+G)
Motif file: ../histone_motifs (14 motifs)

*** Over- and Under-represented Motifs:

Motif                                      Raw score 
                                                     
SPT10|Spt10p|                              8.33      
E2F|M00516 E2F V$E2F_03|                   3.58      
TBP|M00713 TBP F$TBP_Q6|                   1.07      
IRF-7|M00453 V$IRF7_01 IRF-7|              0.753     
HiNF-D|HiNF-D|                             0.517     
TATA_box|M00252 TATA V$TATA_01|            0.38      
IRF-1|M00747 IRF1|                         0.263     
HEX|Hexamer|                               -0.311    
NEG|Negative element|                      -0.881    
CCAAT_box|M00254 V$CAAT_01 CCAAT box|      -1.04     
Oct-1|M00138 V$OCT1_04 Oct-1|              -1.09     
Alpha-CP1|M00687 V$ALPHACP1_01 alpha-CP1|  -1.13     
GC_box|M00255 GC box V$GC_01|              -2.14     
AACCCT_box|AACCCT S. pombe|                -2.36     

*** Motif Instances with Score >= 6:

Motif                                      Location   Strand  Sequence                 Score

>H2B.1_H2A.1_IR_S_bayanus 
TBP|M00713 TBP F$TBP_Q6|                    34 -  42    +                   tacttatat  6.79
                       IRF-1|M00747 IRF1|   83 -  89    -                     aagagaa  6.99
          TATA_box|M00252 TATA V$TATA_01|  130 - 144    -             ctgttgtttatatac  7.16
                 TBP|M00713 TBP F$TBP_Q6|  134 - 142    +                   tgtttatat  6.32
                            SPT10|Spt10p|  250 - 270    +       ccgttcccggtttttcgcgtg  13.7
                 E2F|M00516 E2F V$E2F_03|  281 - 292    +                ttgcccgcgaaa  8.04
                 E2F|M00516 E2F V$E2F_03|  281 - 292    -                ttgcccgcgaaa  10.9
                            SPT10|Spt10p|  284 - 304    -       cccgcgaaaaaacgggaacag  11.6
            IRF-7|M00453 V$IRF7_01 IRF-7|  301 - 318    -          acagccttccctttcggg  8.02
                            SPT10|Spt10p|  406 - 426    +       ctgttccaagtttttcgcccc  15.5
                           HiNF-D|HiNF-D|  420 - 435    -            tcgccccgctgtgcga  6.9
                            SPT10|Spt10p|  429 - 449    -       tgtgcgaagccgttggcatgg  10.6
                 TBP|M00713 TBP F$TBP_Q6|  647 - 655    -                   atataaata  7.28
          TATA_box|M00252 TATA V$TATA_01|  647 - 661    +             atataaataaggtgc  6.55

Randomizations:         1000
P-value threshold:      0.01
Motif score threshold:  6
Randomize nucleotides   OFF
Randomize dinucleotides OFF
Randomize motifs        OFF
Lowercase filtering     OFF
Pseudocount:            0.375
Random seed:            1
Clover: Cis-eLement OVERrepresentation
Compiled on Nov 17 2005

Sequence file: H2B.1_H2A.1_IR_S_castellii.fasta (1 sequences, 705 bp, 38% C+G)
Motif file: ../histone_motifs (14 motifs)

*** Over- and Under-represented Motifs:

Motif                                      Raw score 
                                                     
SPT10|Spt10p|                              7.05      
E2F|M00516 E2F V$E2F_03|                   4.88      
TBP|M00713 TBP F$TBP_Q6|                   1.03      
IRF-7|M00453 V$IRF7_01 IRF-7|              0.559     
HiNF-D|HiNF-D|                             -0.351    
IRF-1|M00747 IRF1|                         -0.487    
HEX|Hexamer|                               -0.572    
NEG|Negative element|                      -0.641    
TATA_box|M00252 TATA V$TATA_01|            -0.658    
Oct-1|M00138 V$OCT1_04 Oct-1|              -0.673    
CCAAT_box|M00254 V$CAAT_01 CCAAT box|      -1.92     
Alpha-CP1|M00687 V$ALPHACP1_01 alpha-CP1|  -2.17     
AACCCT_box|AACCCT S. pombe|                -3.36     
GC_box|M00255 GC box V$GC_01|              -3.74     

*** Motif Instances with Score >= 6:

Motif                                      Location   Strand  Sequence                 Score

>H2B.1_H2A.1_IR_S_castellii 
TBP|M00713 TBP F$TBP_Q6|                    32 -  40    -                   atataaata  6.99
                 TBP|M00713 TBP F$TBP_Q6|  115 - 123    +                   catttatat  7.25
                            SPT10|Spt10p|  222 - 242    +       ccgttccacaagtttcacact  11.2
                 E2F|M00516 E2F V$E2F_03|  244 - 255    +                tgtcgcggcgaa  7.34
                 E2F|M00516 E2F V$E2F_03|  264 - 275    +                cctcgcgcgaaa  8.23
                 E2F|M00516 E2F V$E2F_03|  264 - 275    -                cctcgcgcgaaa  12.1
                            SPT10|Spt10p|  267 - 287    -       cgcgcgaaacttctggcatga  10.3
            IRF-7|M00453 V$IRF7_01 IRF-7|  298 - 315    -          attaatttccctttcggg  7.44
                            SPT10|Spt10p|  401 - 421    +       gcgttccaaaaatttcacact  14.2
                            SPT10|Spt10p|  424 - 444    -       ggggcgaacgtcagagcatgg  7.7

Randomizations:         1000
P-value threshold:      0.01
Motif score threshold:  6
Randomize nucleotides   OFF
Randomize dinucleotides OFF
Randomize motifs        OFF
Lowercase filtering     OFF
Pseudocount:            0.375
Random seed:            1
Clover: Cis-eLement OVERrepresentation
Compiled on Nov 17 2005

Sequence file: H2B.1_H2A.1_IR_S_cerevisiae.fasta (1 sequences, 819 bp, 36.8% C+G)
Motif file: ../histone_motifs (14 motifs)

*** Over- and Under-represented Motifs:

Motif                                      Raw score 
                                                     
SPT10|Spt10p|                              9.1       
NEG|Negative element|                      5.4       
E2F|M00516 E2F V$E2F_03|                   2.83      
IRF-7|M00453 V$IRF7_01 IRF-7|              1.05      
CCAAT_box|M00254 V$CAAT_01 CCAAT box|      0.675     
IRF-1|M00747 IRF1|                         0.609     
TBP|M00713 TBP F$TBP_Q6|                   0.581     
HiNF-D|HiNF-D|                             0.517     
GC_box|M00255 GC box V$GC_01|              0.494     
HEX|Hexamer|                               0.0174    
TATA_box|M00252 TATA V$TATA_01|            -0.315    
Alpha-CP1|M00687 V$ALPHACP1_01 alpha-CP1|  -0.97     
Oct-1|M00138 V$OCT1_04 Oct-1|              -1.34     
AACCCT_box|AACCCT S. pombe|                -4.69     

*** Motif Instances with Score >= 6:

Motif                                      Location   Strand  Sequence                 Score

>H2B.1_H2A.1_IR_S_cerevisiae 
TATA_box|M00252 TATA V$TATA_01|             31 -  45    -             gacttgtctatatag  6.01
                       IRF-1|M00747 IRF1|   81 -  87    -                     aagagaa  6.91
          TATA_box|M00252 TATA V$TATA_01|  127 - 141    -             atgttgtttatatac  6.02
                 TBP|M00713 TBP F$TBP_Q6|  131 - 139    +                   tgtttatat  6.23
                       IRF-1|M00747 IRF1|  224 - 230    +                     ttctctt  6.41
                            SPT10|Spt10p|  244 - 264    +       tcgttctcattttttcgcgga  12.6
                 E2F|M00516 E2F V$E2F_03|  256 - 267    +                tttcgcggaaga  8.16
                           HiNF-D|HiNF-D|  259 - 274    +            cgcggaagaaagggtg  7.34
                 E2F|M00516 E2F V$E2F_03|  275 - 286    -                caacgcgcgaaa  10
                            SPT10|Spt10p|  278 - 298    -       cgcgcgaaaaagtgagaacag  15.8
            IRF-7|M00453 V$IRF7_01 IRF-7|  295 - 312    -          acagccttccctttcggg  8.35
                 E2F|M00516 E2F V$E2F_03|  306 - 317    +                tttcgggcgaca  6.21
                 E2F|M00516 E2F V$E2F_03|  306 - 317    -                tttcgggcgaca  6.11
                    NEG|Negative element|  314 - 328    -             gacattgagcgtcta  12.8
                            SPT10|Spt10p|  400 - 420    +       ctgttccaaaattttcgcctc  15.2
                            SPT10|Spt10p|  423 - 443    -       tgtgcgaagctattggaatgg  15
            GC_box|M00255 GC box V$GC_01|  575 - 588    -              cacccccttccccg  6.1
            GC_box|M00255 GC box V$GC_01|  576 - 589    -              acccccttccccgt  7.59
    CCAAT_box|M00254 V$CAAT_01 CCAAT box|  597 - 608    +                gccagccagtgg  7.88
                 TBP|M00713 TBP F$TBP_Q6|  646 - 654    -                   atataaata  6.93
                       IRF-1|M00747 IRF1|  723 - 729    +                     ttctctt  6.41

Randomizations:         1000
P-value threshold:      0.01
Motif score threshold:  6
Randomize nucleotides   OFF
Randomize dinucleotides OFF
Randomize motifs        OFF
Lowercase filtering     OFF
Pseudocount:            0.375
Random seed:            1
Clover: Cis-eLement OVERrepresentation
Compiled on Nov 17 2005

Sequence file: H2B.1_H2A.1_IR_S_kluyveri.fasta (1 sequences, 498 bp, 37.3% C+G)
Motif file: ../histone_motifs (14 motifs)

*** Over- and Under-represented Motifs:

Motif                                      Raw score 
                                                     
SPT10|Spt10p|                              4.22      
E2F|M00516 E2F V$E2F_03|                   3.17      
TATA_box|M00252 TATA V$TATA_01|            1.17      
TBP|M00713 TBP F$TBP_Q6|                   1.07      
NEG|Negative element|                      0.594     
Oct-1|M00138 V$OCT1_04 Oct-1|              0.55      
HiNF-D|HiNF-D|                             0.52      
IRF-1|M00747 IRF1|                         -0.00156  
HEX|Hexamer|                               -0.0926   
CCAAT_box|M00254 V$CAAT_01 CCAAT box|      -0.337    
Alpha-CP1|M00687 V$ALPHACP1_01 alpha-CP1|  -1.66     
IRF-7|M00453 V$IRF7_01 IRF-7|              -1.73     
GC_box|M00255 GC box V$GC_01|              -2.99     
AACCCT_box|AACCCT S. pombe|                -4.08     

*** Motif Instances with Score >= 6:

Motif                                      Location   Strand  Sequence                 Score

>H2B.1_H2A.1_IR_S_kluyveri 
Oct-1|M00138 V$OCT1_04 Oct-1|               29 -  51    +     ttaaagatatgcaaaaatttgcg  6.99
                    NEG|Negative element|  137 - 151    +             ataacgcgacatgtc  6.74
                            SPT10|Spt10p|  156 - 176    +       gcgtgccagtttcttcgcggg  9.17
                 E2F|M00516 E2F V$E2F_03|  168 - 179    +                cttcgcgggaga  9.55
                 E2F|M00516 E2F V$E2F_03|  168 - 179    -                cttcgcgggaga  7.82
          TATA_box|M00252 TATA V$TATA_01|  180 - 194    +             gaataaaaagcgcga  7.76
                 E2F|M00516 E2F V$E2F_03|  185 - 196    -                aaaagcgcgaaa  6.72
                            SPT10|Spt10p|  188 - 208    -       agcgcgaaaaatctggtacag  10.1
                 E2F|M00516 E2F V$E2F_03|  243 - 254    +                tttcgcggtcga  8.62
                           HiNF-D|HiNF-D|  246 - 261    -            cgcggtcgacctccct  6.84
                            SPT10|Spt10p|  280 - 300    -       gatgtgaaatctatggcacac  8.31
                            SPT10|Spt10p|  304 - 324    +       gcgttccaaagttttcgccaa  10.1
                 TBP|M00713 TBP F$TBP_Q6|  401 - 409    -                   atataaatg  7.23
    CCAAT_box|M00254 V$CAAT_01 CCAAT box|  468 - 479    +                accacccaataa  6.35

Randomizations:         1000
P-value threshold:      0.01
Motif score threshold:  6
Randomize nucleotides   OFF
Randomize dinucleotides OFF
Randomize motifs        OFF
Lowercase filtering     OFF
Pseudocount:            0.375
Random seed:            1
Clover: Cis-eLement OVERrepresentation
Compiled on Nov 17 2005

Sequence file: H2B.1_H2A.1_IR_S_kudriavzevii.fasta (1 sequences, 816 bp, 38% C+G)
Motif file: ../histone_motifs (14 motifs)

*** Over- and Under-represented Motifs:

Motif                                      Raw score 
                                                     
SPT10|Spt10p|                              7.06      
Alpha-CP1|M00687 V$ALPHACP1_01 alpha-CP1|  1.48      
E2F|M00516 E2F V$E2F_03|                   0.91      
TATA_box|M00252 TATA V$TATA_01|            0.877     
TBP|M00713 TBP F$TBP_Q6|                   0.813     
HiNF-D|HiNF-D|                             0.257     
IRF-7|M00453 V$IRF7_01 IRF-7|              0.248     
IRF-1|M00747 IRF1|                         0.241     
HEX|Hexamer|                               -0.385    
Oct-1|M00138 V$OCT1_04 Oct-1|              -0.431    
GC_box|M00255 GC box V$GC_01|              -0.841    
NEG|Negative element|                      -1.19     
CCAAT_box|M00254 V$CAAT_01 CCAAT box|      -1.47     
AACCCT_box|AACCCT S. pombe|                -4.7      

*** Motif Instances with Score >= 6:

Motif                                      Location   Strand  Sequence                 Score

>H2B.1_H2A.1_IR_S_kudriavzevii 
Oct-1|M00138 V$OCT1_04 Oct-1|               32 -  54    +     gtttagttatttaaattaagaaa  6.28
            IRF-7|M00453 V$IRF7_01 IRF-7|   81 -  98    +          aaggaaaggaacattcgg  6.35
          TATA_box|M00252 TATA V$TATA_01|  132 - 146    -             ctcttgtttatatac  7.23
                 TBP|M00713 TBP F$TBP_Q6|  136 - 144    +                   tgtttatat  6.33
                       IRF-1|M00747 IRF1|  230 - 236    +                     ttctctt  6.58
                            SPT10|Spt10p|  249 - 269    +       ccgttctcattttttcgctgg  9.69
                 E2F|M00516 E2F V$E2F_03|  261 - 272    +                tttcgctggcaa  6.13
                 E2F|M00516 E2F V$E2F_03|  280 - 291    -                cagcacgcgaaa  7.17
                            SPT10|Spt10p|  283 - 303    -       cacgcgaaaaaatgagaacag  14.2
                 E2F|M00516 E2F V$E2F_03|  311 - 322    +                tttcgggcgatg  7.54
            IRF-7|M00453 V$IRF7_01 IRF-7|  363 - 380    +          ttgaaatttgaactcggc  6.65
Alpha-CP1|M00687 V$ALPHACP1_01 alpha-CP1|  395 - 405    -                 ctcattagcgg  8.82
                            SPT10|Spt10p|  405 - 425    +       gcgttccagatttttcgcccg  12.5
                            SPT10|Spt10p|  428 - 448    -       tgtgcgaagctattggtatgg  12
                           HiNF-D|HiNF-D|  429 - 444    -            gtgcgaagctattggt  6.01
          TATA_box|M00252 TATA V$TATA_01|  651 - 665    +             atataaataaggcgc  7.48
                 TBP|M00713 TBP F$TBP_Q6|  651 - 659    -                   atataaata  7.09
            GC_box|M00255 GC box V$GC_01|  699 - 712    -              acactcttcccatt  6.07
                       IRF-1|M00747 IRF1|  712 - 718    +                     ttctctt  6.58

Randomizations:         1000
P-value threshold:      0.01
Motif score threshold:  6
Randomize nucleotides   OFF
Randomize dinucleotides OFF
Randomize motifs        OFF
Lowercase filtering     OFF
Pseudocount:            0.375
Random seed:            1
Clover: Cis-eLement OVERrepresentation
Compiled on Nov 17 2005

Sequence file: H2B.1_H2A.1_IR_S_mikatae.fasta (1 sequences, 830 bp, 35.2% C+G)
Motif file: ../histone_motifs (14 motifs)

*** Over- and Under-represented Motifs:

Motif                                      Raw score 
                                                     
SPT10|Spt10p|                              7.94      
E2F|M00516 E2F V$E2F_03|                   3.63      
IRF-7|M00453 V$IRF7_01 IRF-7|              0.908     
TBP|M00713 TBP F$TBP_Q6|                   0.722     
IRF-1|M00747 IRF1|                         0.179     
NEG|Negative element|                      0.146     
HiNF-D|HiNF-D|                             -0.0527   
HEX|Hexamer|                               -0.282    
TATA_box|M00252 TATA V$TATA_01|            -0.323    
Oct-1|M00138 V$OCT1_04 Oct-1|              -0.53     
Alpha-CP1|M00687 V$ALPHACP1_01 alpha-CP1|  -0.936    
GC_box|M00255 GC box V$GC_01|              -2.03     
CCAAT_box|M00254 V$CAAT_01 CCAAT box|      -2.58     
AACCCT_box|AACCCT S. pombe|                -4.84     

*** Motif Instances with Score >= 6:

Motif                                      Location   Strand  Sequence                 Score

>H2B.1_H2A.1_IR_S_mikatae 
IRF-1|M00747 IRF1|                         240 - 246    +                     ttctctt  6.18
                            SPT10|Spt10p|  259 - 279    +       tcgttctccttttttcgcgcg  10.5
                 E2F|M00516 E2F V$E2F_03|  271 - 282    +                tttcgcgcggtg  11
                    NEG|Negative element|  291 - 305    +             tgtacgcgaaaaaag  6.2
                            SPT10|Spt10p|  293 - 313    -       tacgcgaaaaaaggagaacgg  12.9
            IRF-7|M00453 V$IRF7_01 IRF-7|  310 - 327    -          acgggcttccctttcggg  8.25
                    NEG|Negative element|  329 - 343    -             gattaagagcgtcta  6.86
Alpha-CP1|M00687 V$ALPHACP1_01 alpha-CP1|  405 - 415    -                 ctcattagcgc  6.25
                            SPT10|Spt10p|  415 - 435    +       ctgttccaaaactttcgcccc  14.2
                            SPT10|Spt10p|  438 - 458    -       tgtgcgaagctattggaatgg  14.8
                            SPT10|Spt10p|  609 - 629    +       ctgttcgatgaattccgcatg  9.99
                 TBP|M00713 TBP F$TBP_Q6|  659 - 667    -                   atataaata  6.91
          TATA_box|M00252 TATA V$TATA_01|  659 - 673    +             atataaataaggtgc  6.43
                       IRF-1|M00747 IRF1|  711 - 717    +                     ttctctt  6.18

Randomizations:         1000
P-value threshold:      0.01
Motif score threshold:  6
Randomize nucleotides   OFF
Randomize dinucleotides OFF
Randomize motifs        OFF
Lowercase filtering     OFF
Pseudocount:            0.375
Random seed:            1
Clover: Cis-eLement OVERrepresentation
Compiled on Nov 17 2005

Sequence file: H2B.1_H2A.1_IR_S_paradoxus.fasta (1 sequences, 819 bp, 36.4% C+G)
Motif file: ../histone_motifs (14 motifs)

*** Over- and Under-represented Motifs:

Motif                                      Raw score 
                                                     
SPT10|Spt10p|                              8.77      
E2F|M00516 E2F V$E2F_03|                   4.62      
IRF-7|M00453 V$IRF7_01 IRF-7|              0.777     
TBP|M00713 TBP F$TBP_Q6|                   0.673     
TATA_box|M00252 TATA V$TATA_01|            0.63      
IRF-1|M00747 IRF1|                         0.623     
HiNF-D|HiNF-D|                             0.602     
NEG|Negative element|                      0.298     
HEX|Hexamer|                               0.147     
CCAAT_box|M00254 V$CAAT_01 CCAAT box|      0.105     
Oct-1|M00138 V$OCT1_04 Oct-1|              -0.573    
Alpha-CP1|M00687 V$ALPHACP1_01 alpha-CP1|  -1.03     
GC_box|M00255 GC box V$GC_01|              -2.72     
AACCCT_box|AACCCT S. pombe|                -4.87     

*** Motif Instances with Score >= 6:

Motif                                      Location   Strand  Sequence                 Score

>H2B.1_H2A.1_IR_S_paradoxus 
TATA_box|M00252 TATA V$TATA_01|            129 - 143    -             ctgttgtttatatac  7.02
                 TBP|M00713 TBP F$TBP_Q6|  133 - 141    +                   tgtttatat  6.15
                       IRF-1|M00747 IRF1|  225 - 231    +                     ttctctt  6.24
                           HiNF-D|HiNF-D|  239 - 254    -            ctccatcgttctcctt  7.35
                            SPT10|Spt10p|  244 - 264    +       tcgttctccttttttcgcgcg  10.5
                 E2F|M00516 E2F V$E2F_03|  256 - 267    +                tttcgcgcgctg  11.9
                 E2F|M00516 E2F V$E2F_03|  256 - 267    -                tttcgcgcgctg  6.05
                 E2F|M00516 E2F V$E2F_03|  275 - 286    -                tcacccgcgaaa  8.97
                            SPT10|Spt10p|  278 - 298    -       cccgcgaaaaaaagagaacag  11.2
                       IRF-1|M00747 IRF1|  289 - 295    -                     aagagaa  7.08
            IRF-7|M00453 V$IRF7_01 IRF-7|  295 - 312    -          acaggcttccctttcggg  8.07
                 E2F|M00516 E2F V$E2F_03|  306 - 317    +                tttcgggcgacg  6.59
                    NEG|Negative element|  314 - 328    -             gacgaagagcgtcta  7.42
                            SPT10|Spt10p|  400 - 420    +       ctgttccaaaattttcgcccc  15.6
                            SPT10|Spt10p|  423 - 443    -       tgtgcgaaactattggaatgg  15.3
                             HEX|Hexamer|  556 - 561    +                      gacttc  6.78
    CCAAT_box|M00254 V$CAAT_01 CCAAT box|  591 - 602    +                cgaaaccagtca  7.3
                 TBP|M00713 TBP F$TBP_Q6|  646 - 654    -                   atataaata  6.95
          TATA_box|M00252 TATA V$TATA_01|  646 - 660    +             atataaataagaggc  6.91

Randomizations:         1000
P-value threshold:      0.01
Motif score threshold:  6
Randomize nucleotides   OFF
Randomize dinucleotides OFF
Randomize motifs        OFF
Lowercase filtering     OFF
Pseudocount:            0.375
Random seed:            1
Clover: Cis-eLement OVERrepresentation
Compiled on Nov 17 2005

Sequence file: H2B.1_H2A.1_IR_S_pombe.fasta (1 sequences, 562 bp, 35.1% C+G)
Motif file: ../histone_motifs (14 motifs)

*** Over- and Under-represented Motifs:

Motif                                      Raw score 
                                                     
AACCCT_box|AACCCT S. pombe|                17.9      
HiNF-D|HiNF-D|                             0.93      
TBP|M00713 TBP F$TBP_Q6|                   0.773     
TATA_box|M00252 TATA V$TATA_01|            0.627     
Oct-1|M00138 V$OCT1_04 Oct-1|              -0.071    
CCAAT_box|M00254 V$CAAT_01 CCAAT box|      -0.267    
IRF-1|M00747 IRF1|                         -0.607    
HEX|Hexamer|                               -0.69     
IRF-7|M00453 V$IRF7_01 IRF-7|              -0.792    
NEG|Negative element|                      -1.13     
SPT10|Spt10p|                              -1.49     
Alpha-CP1|M00687 V$ALPHACP1_01 alpha-CP1|  -1.53     
E2F|M00516 E2F V$E2F_03|                   -1.85     
GC_box|M00255 GC box V$GC_01|              -2.88     

*** Motif Instances with Score >= 6:

Motif                                      Location   Strand  Sequence                 Score

>H2B.1_H2A.1_IR_S_pombe 
TBP|M00713 TBP F$TBP_Q6|                   195 - 203    +                   tgtttatat  6.55
          TATA_box|M00252 TATA V$TATA_01|  289 - 303    -             ccttcatatatatac  6.26
                           HiNF-D|HiNF-D|  357 - 372    -            ccgcgtcgcatggcta  6.7
    CCAAT_box|M00254 V$CAAT_01 CCAAT box|  363 - 374    -                cgcatggctaaa  6.36
              AACCCT_box|AACCCT S. pombe|  376 - 398    -     accagggttagggttgtgatgcc  24.8
          TATA_box|M00252 TATA V$TATA_01|  405 - 419    +             gtatataaccatcgc  6.86
                           HiNF-D|HiNF-D|  411 - 426    -            aaccatcgcgtcgcct  6.03
                           HiNF-D|HiNF-D|  416 - 431    -            tcgcgtcgcctgcagg  6.37

Randomizations:         1000
P-value threshold:      0.01
Motif score threshold:  6
Randomize nucleotides   OFF
Randomize dinucleotides OFF
Randomize motifs        OFF
Lowercase filtering     OFF
Pseudocount:            0.375
Random seed:            1
Clover: Cis-eLement OVERrepresentation
Compiled on Nov 17 2005

Sequence file: H2B.2_D_pseudoobscura.fasta (1 sequences, 523 bp, 48.4% C+G)
Motif file: ../histone_motifs (14 motifs)

*** Over- and Under-represented Motifs:

Motif                                      Raw score 
                                                     
IRF-1|M00747 IRF1|                         1.99      
TATA_box|M00252 TATA V$TATA_01|            1.17      
TBP|M00713 TBP F$TBP_Q6|                   0.833     
Oct-1|M00138 V$OCT1_04 Oct-1|              0.476     
IRF-7|M00453 V$IRF7_01 IRF-7|              0.425     
HEX|Hexamer|                               0.191     
HiNF-D|HiNF-D|                             0.0741    
Alpha-CP1|M00687 V$ALPHACP1_01 alpha-CP1|  -0.521    
NEG|Negative element|                      -0.76     
CCAAT_box|M00254 V$CAAT_01 CCAAT box|      -1.1      
GC_box|M00255 GC box V$GC_01|              -2.43     
E2F|M00516 E2F V$E2F_03|                   -2.55     
SPT10|Spt10p|                              -2.72     
AACCCT_box|AACCCT S. pombe|                -3.98     

*** Motif Instances with Score >= 6:

Motif                                      Location   Strand  Sequence                 Score

>H2B.2_D_pseudoobscura dp3_dna range=chrXL_group1e:10046014-10046536 U.D_pseudoobscura.copy2 U.D_pseudoobscura.copy3 >dp3_dna range=chrXL_group1e:10046014-10046536 U.D_pseudoobscura.copy2 U.D_pseudoobscura.copy3 
IRF-7|M00453 V$IRF7_01 IRF-7|               93 - 110    +          cacgatttcgaaattcac  7.17
                       IRF-1|M00747 IRF1|  106 - 112    +                     ttcactt  7.78
            Oct-1|M00138 V$OCT1_04 Oct-1|  183 - 205    +     caggtttaatgcaaactaaacta  7.26
                       IRF-1|M00747 IRF1|  290 - 296    +                     ttcactt  7.78
          TATA_box|M00252 TATA V$TATA_01|  335 - 349    -             gtcttctatttatag  7.97
                 TBP|M00713 TBP F$TBP_Q6|  341 - 349    +                   tatttatag  7.39
                       IRF-1|M00747 IRF1|  515 - 521    -                     aactgaa  7.66

Randomizations:         1000
P-value threshold:      0.01
Motif score threshold:  6
Randomize nucleotides   OFF
Randomize dinucleotides OFF
Randomize motifs        OFF
Lowercase filtering     OFF
Pseudocount:            0.375
Random seed:            1
Clover: Cis-eLement OVERrepresentation
Compiled on Nov 17 2005

Sequence file: H2B.2_D_simulans.fasta (1 sequences, 228 bp, 43% C+G)
Motif file: ../histone_motifs (14 motifs)

*** Over- and Under-represented Motifs:

Motif                                      Raw score 
                                                     
IRF-1|M00747 IRF1|                         3.03      
TBP|M00713 TBP F$TBP_Q6|                   1.67      
TATA_box|M00252 TATA V$TATA_01|            1.49      
Oct-1|M00138 V$OCT1_04 Oct-1|              0.0985    
HiNF-D|HiNF-D|                             -0.0993   
HEX|Hexamer|                               -0.176    
IRF-7|M00453 V$IRF7_01 IRF-7|              -0.278    
E2F|M00516 E2F V$E2F_03|                   -0.776    
GC_box|M00255 GC box V$GC_01|              -1.18     
NEG|Negative element|                      -1.28     
SPT10|Spt10p|                              -2.75     
CCAAT_box|M00254 V$CAAT_01 CCAAT box|      -3.34     
Alpha-CP1|M00687 V$ALPHACP1_01 alpha-CP1|  -3.58     
AACCCT_box|AACCCT S. pombe|                -5.1      

*** Motif Instances with Score >= 6:

Motif                                      Location   Strand  Sequence                 Score

>H2B.2_D_simulans droSim1_dna range=chrU:554407-554634 CG17949-RA CG31618-RA >droSim1_dna range=chrU:554407-554634 CG17949-RA CG31618-RA 
TBP|M00713 TBP F$TBP_Q6|                    11 -  19    +                   tacttatat  7.36
                       IRF-1|M00747 IRF1|   34 -  40    +                     ttcactt  7.75
          TATA_box|M00252 TATA V$TATA_01|   62 -  76    -             cgttcacctttatac  6.73
                       IRF-1|M00747 IRF1|  119 - 125    -                     aactgaa  7.08
          TATA_box|M00252 TATA V$TATA_01|  145 - 159    +             gtataaatattccgc  6.91
                       IRF-1|M00747 IRF1|  196 - 202    -                     aagtgaa  7.89
                       IRF-1|M00747 IRF1|  205 - 211    -                     aagtgaa  7.89

Randomizations:         1000
P-value threshold:      0.01
Motif score threshold:  6
Randomize nucleotides   OFF
Randomize dinucleotides OFF
Randomize motifs        OFF
Lowercase filtering     OFF
Pseudocount:            0.375
Random seed:            1
Clover: Cis-eLement OVERrepresentation
Compiled on Nov 17 2005

Sequence file: H2B.2_D_yakuba.fasta (1 sequences, 228 bp, 38.2% C+G)
Motif file: ../histone_motifs (14 motifs)

*** Over- and Under-represented Motifs:

Motif                                      Raw score 
                                                     
IRF-1|M00747 IRF1|                         3.17      
HiNF-D|HiNF-D|                             1.87      
TATA_box|M00252 TATA V$TATA_01|            1.44      
TBP|M00713 TBP F$TBP_Q6|                   1.17      
IRF-7|M00453 V$IRF7_01 IRF-7|              0.742     
Oct-1|M00138 V$OCT1_04 Oct-1|              -0.293    
HEX|Hexamer|                               -0.322    
GC_box|M00255 GC box V$GC_01|              -0.882    
NEG|Negative element|                      -1.3      
E2F|M00516 E2F V$E2F_03|                   -1.86     
SPT10|Spt10p|                              -2.11     
Alpha-CP1|M00687 V$ALPHACP1_01 alpha-CP1|  -3.54     
CCAAT_box|M00254 V$CAAT_01 CCAAT box|      -4.18     
AACCCT_box|AACCCT S. pombe|                -5.05     

*** Motif Instances with Score >= 6:

Motif                                      Location   Strand  Sequence                 Score

>H2B.2_D_yakuba droYak1_dna range=chr2R:1277452-1277679 CG31618-RA CG17949-RA >droYak1_dna range=chr2R:1277452-1277679 CG31618-RA CG17949-RA 
IRF-1|M00747 IRF1|                          18 -  24    +                     ttcactt  7.91
                       IRF-1|M00747 IRF1|   27 -  33    +                     ttcactt  7.91
            IRF-7|M00453 V$IRF7_01 IRF-7|   39 -  56    +          acggaacacgaatgctgg  6.76
                           HiNF-D|HiNF-D|   94 - 109    -            tgccagcgctttcagt  7.73
                       IRF-1|M00747 IRF1|  104 - 110    +                     ttcagtt  6.95
          TATA_box|M00252 TATA V$TATA_01|  153 - 167    +             gtataaaaatgaacg  7.41
                       IRF-1|M00747 IRF1|  159 - 165    -                     aaatgaa  6.2
                       IRF-1|M00747 IRF1|  189 - 195    -                     aagtgaa  7.43
                 TBP|M00713 TBP F$TBP_Q6|  210 - 218    -                   atataagta  6.75
                       IRF-1|M00747 IRF1|  219 - 225    -                     aagtgaa  7.43

Randomizations:         1000
P-value threshold:      0.01
Motif score threshold:  6
Randomize nucleotides   OFF
Randomize dinucleotides OFF
Randomize motifs        OFF
Lowercase filtering     OFF
Pseudocount:            0.375
Random seed:            1
Clover: Cis-eLement OVERrepresentation
Compiled on Nov 17 2005

Sequence file: H3.1_D_simulans.fasta (1 sequences, 282 bp, 37.9% C+G)
Motif file: ../histone_motifs (14 motifs)

*** Over- and Under-represented Motifs:

Motif                                      Raw score 
                                                     
TATA_box|M00252 TATA V$TATA_01|            2.87      
TBP|M00713 TBP F$TBP_Q6|                   1.31      
IRF-1|M00747 IRF1|                         0.646     
NEG|Negative element|                      0.234     
HiNF-D|HiNF-D|                             -0.337    
HEX|Hexamer|                               -0.496    
SPT10|Spt10p|                              -1.23     
Oct-1|M00138 V$OCT1_04 Oct-1|              -1.54     
IRF-7|M00453 V$IRF7_01 IRF-7|              -1.54     
E2F|M00516 E2F V$E2F_03|                   -1.93     
GC_box|M00255 GC box V$GC_01|              -2.25     
Alpha-CP1|M00687 V$ALPHACP1_01 alpha-CP1|  -2.41     
CCAAT_box|M00254 V$CAAT_01 CCAAT box|      -3.96     
AACCCT_box|AACCCT S. pombe|                -6.83     

*** Motif Instances with Score >= 6:

Motif                                      Location   Strand  Sequence                 Score

>H3.1_D_simulans droSim1_dna range=chrU:13085550-13085831 CG31613-RA CG31611-RA >droSim1_dna range=chrU:13085550-13085831 CG31613-RA CG31611-RA 
TATA_box|M00252 TATA V$TATA_01|             71 -  85    -             tacctacttatatag  6.45
                 TBP|M00713 TBP F$TBP_Q6|   75 -  83    +                   tacttatat  7
                       IRF-1|M00747 IRF1|  128 - 134    +                     ttcattt  6.49
                 TBP|M00713 TBP F$TBP_Q6|  195 - 203    -                   ctataaata  6.25
          TATA_box|M00252 TATA V$TATA_01|  195 - 209    +             ctataaataggggca  9.04

Randomizations:         1000
P-value threshold:      0.01
Motif score threshold:  6
Randomize nucleotides   OFF
Randomize dinucleotides OFF
Randomize motifs        OFF
Lowercase filtering     OFF
Pseudocount:            0.375
Random seed:            1
Clover: Cis-eLement OVERrepresentation
Compiled on Nov 17 2005

Sequence file: H3.1_D_virilis.fasta (1 sequences, 300 bp, 35.3% C+G)
Motif file: ../histone_motifs (14 motifs)

*** Over- and Under-represented Motifs:

Motif                                      Raw score 
                                                     
IRF-1|M00747 IRF1|                         1.82      
TATA_box|M00252 TATA V$TATA_01|            1.29      
TBP|M00713 TBP F$TBP_Q6|                   0.884     
HiNF-D|HiNF-D|                             0.174     
HEX|Hexamer|                               -0.706    
Oct-1|M00138 V$OCT1_04 Oct-1|              -1.13     
IRF-7|M00453 V$IRF7_01 IRF-7|              -1.25     
NEG|Negative element|                      -1.29     
Alpha-CP1|M00687 V$ALPHACP1_01 alpha-CP1|  -1.82     
SPT10|Spt10p|                              -2.55     
GC_box|M00255 GC box V$GC_01|              -3.54     
E2F|M00516 E2F V$E2F_03|                   -3.68     
AACCCT_box|AACCCT S. pombe|                -3.73     
CCAAT_box|M00254 V$CAAT_01 CCAAT box|      -4.58     

*** Motif Instances with Score >= 6:

Motif                                      Location   Strand  Sequence                 Score

>H3.1_D_virilis droVir1_dna range=scaffold_2274:1255-1554 CG31611-RA CG31613-RA >droVir1_dna range=scaffold_2274:1255-1554 CG31611-RA CG31613-RA 
IRF-1|M00747 IRF1|                           4 -  10    +                     ttcactt  7.39
                       IRF-1|M00747 IRF1|   23 -  29    +                     ttcactt  7.39
                 TBP|M00713 TBP F$TBP_Q6|   76 -  84    +                   cgcttatat  6.08
          TATA_box|M00252 TATA V$TATA_01|   76 -  90    -             cgcttatatttatac  6.63
          TATA_box|M00252 TATA V$TATA_01|  218 - 232    +             ctatataagcgatac  6.93
                 TBP|M00713 TBP F$TBP_Q6|  220 - 228    -                   atataagcg  6.26

Randomizations:         1000
P-value threshold:      0.01
Motif score threshold:  6
Randomize nucleotides   OFF
Randomize dinucleotides OFF
Randomize motifs        OFF
Lowercase filtering     OFF
Pseudocount:            0.375
Random seed:            1
Clover: Cis-eLement OVERrepresentation
Compiled on Nov 17 2005

Sequence file: H3.2_H4.2_IR_A_gossypii.fasta (1 sequences, 283 bp, 71.7% C+G)
Motif file: ../histone_motifs (14 motifs)

*** Over- and Under-represented Motifs:

Motif                                      Raw score 
                                                     
TATA_box|M00252 TATA V$TATA_01|            6.83      
TBP|M00713 TBP F$TBP_Q6|                   6.08      
IRF-1|M00747 IRF1|                         3.02      
SPT10|Spt10p|                              2.3       
E2F|M00516 E2F V$E2F_03|                   1.97      
HiNF-D|HiNF-D|                             0.37      
IRF-7|M00453 V$IRF7_01 IRF-7|              -0.0294   
GC_box|M00255 GC box V$GC_01|              -0.185    
HEX|Hexamer|                               -0.505    
NEG|Negative element|                      -1.78     
Alpha-CP1|M00687 V$ALPHACP1_01 alpha-CP1|  -2.09     
Oct-1|M00138 V$OCT1_04 Oct-1|              -2.34     
CCAAT_box|M00254 V$CAAT_01 CCAAT box|      -3.65     
AACCCT_box|AACCCT S. pombe|                -5.8      

*** Motif Instances with Score >= 6:

Motif                                      Location   Strand  Sequence                 Score

>H3.2_H4.2_IR_A_gossypii 
TATA_box|M00252 TATA V$TATA_01|             43 -  57    -             gccccgtgtttatat  7.18
          TATA_box|M00252 TATA V$TATA_01|   45 -  59    -             cccgtgtttatatac  12.5
                 TBP|M00713 TBP F$TBP_Q6|   49 -  57    +                   tgtttatat  12.1
                 TBP|M00713 TBP F$TBP_Q6|   50 -  58    -                   gtttatata  7.61
          TATA_box|M00252 TATA V$TATA_01|   50 -  64    +             gtttatatacgcccg  8.91
                 TBP|M00713 TBP F$TBP_Q6|   51 -  59    +                   tttatatac  9.07
                 TBP|M00713 TBP F$TBP_Q6|   52 -  60    -                   ttatatacg  7.28
            IRF-7|M00453 V$IRF7_01 IRF-7|   64 -  81    -          gcccctttctttttcccg  6.22
                       IRF-1|M00747 IRF1|   70 -  76    +                     ttctttt  9.26
                 E2F|M00516 E2F V$E2F_03|  206 - 217    -                gcgcgcgcgaaa  8.15
                            SPT10|Spt10p|  209 - 229    -       cgcgcgaaaaaactggaccgc  8.55
                       IRF-1|M00747 IRF1|  219 - 225    -                     aactgga  6.49
          TATA_box|M00252 TATA V$TATA_01|  232 - 246    -             ctgccgtataaatag  9.29
                 TBP|M00713 TBP F$TBP_Q6|  236 - 244    +                   cgtataaat  7.41
                 TBP|M00713 TBP F$TBP_Q6|  237 - 245    -                   gtataaata  10.8
          TATA_box|M00252 TATA V$TATA_01|  237 - 251    +             gtataaatagcccgc  12.2
                 TBP|M00713 TBP F$TBP_Q6|  238 - 246    +                   tataaatag  6.52

Randomizations:         1000
P-value threshold:      0.01
Motif score threshold:  6
Randomize nucleotides   OFF
Randomize dinucleotides OFF
Randomize motifs        OFF
Lowercase filtering     OFF
Pseudocount:            0.375
Random seed:            1
Clover: Cis-eLement OVERrepresentation
Compiled on Nov 17 2005

Sequence file: H3.2_H4.2_IR_A_nidulans.fasta (1 sequences, 1135 bp, 51.5% C+G)
Motif file: ../histone_motifs (14 motifs)

*** Over- and Under-represented Motifs:

Motif                                      Raw score 
                                                     
AACCCT_box|AACCCT S. pombe|                3.7       
Alpha-CP1|M00687 V$ALPHACP1_01 alpha-CP1|  2.32      
GC_box|M00255 GC box V$GC_01|              2.2       
SPT10|Spt10p|                              1.96      
CCAAT_box|M00254 V$CAAT_01 CCAAT box|      1.47      
E2F|M00516 E2F V$E2F_03|                   0.627     
NEG|Negative element|                      0.458     
HEX|Hexamer|                               0.0755    
HiNF-D|HiNF-D|                             -6.45e-05 
IRF-1|M00747 IRF1|                         -0.508    
Oct-1|M00138 V$OCT1_04 Oct-1|              -0.75     
TBP|M00713 TBP F$TBP_Q6|                   -0.813    
IRF-7|M00453 V$IRF7_01 IRF-7|              -1.38     
TATA_box|M00252 TATA V$TATA_01|            -1.73     

*** Motif Instances with Score >= 6:

Motif                                      Location     Strand  Sequence                 Score

>H3.2_H4.2_IR_A_nidulans 
GC_box|M00255 GC box V$GC_01|               396 -  409    +              agggggcgggtggg  8.23
            GC_box|M00255 GC box V$GC_01|   430 -  443    +              gagaggcgggtggt  6.35
                 E2F|M00516 E2F V$E2F_03|   537 -  548    +                tttcgcggccca  7.07
                 E2F|M00516 E2F V$E2F_03|   617 -  628    +                tttcccgggcag  7.62
    CCAAT_box|M00254 V$CAAT_01 CCAAT box|   624 -  635    +                ggcagccaataa  7.06
Alpha-CP1|M00687 V$ALPHACP1_01 alpha-CP1|   626 -  636    +                 cagccaataag  9.98
              AACCCT_box|AACCCT S. pombe|   677 -  699    +     ctgatcccaaccccatccctgaa  11.4
            GC_box|M00255 GC box V$GC_01|   877 -  890    -              atgccccgccctct  9.64
Alpha-CP1|M00687 V$ALPHACP1_01 alpha-CP1|   889 -  899    -                 ctgattggtcg  6.98
    CCAAT_box|M00254 V$CAAT_01 CCAAT box|   890 -  901    -                tgattggtcgat  9.02
                            SPT10|Spt10p|   992 - 1012    +       ccattctcaacatctctcgcc  9.66
                    NEG|Negative element|  1019 - 1033    +             ttgacgtttaattta  6.77
              AACCCT_box|AACCCT S. pombe|  1038 - 1060    +     cacctcacaactttaaccttaaa  6.16
                    NEG|Negative element|  1050 - 1064    +             ttaaccttaaatctc  7

Randomizations:         1000
P-value threshold:      0.01
Motif score threshold:  6
Randomize nucleotides   OFF
Randomize dinucleotides OFF
Randomize motifs        OFF
Lowercase filtering     OFF
Pseudocount:            0.375
Random seed:            1
Clover: Cis-eLement OVERrepresentation
Compiled on Nov 17 2005

Sequence file: H3.2_H4.2_IR_C_albicans.fasta (1 sequences, 968 bp, 33.3% C+G)
Motif file: ../histone_motifs (14 motifs)

*** Over- and Under-represented Motifs:

Motif                                      Raw score 
                                                     
SPT10|Spt10p|                              4.66      
E2F|M00516 E2F V$E2F_03|                   3.24      
AACCCT_box|AACCCT S. pombe|                0.783     
GC_box|M00255 GC box V$GC_01|              0.515     
HiNF-D|HiNF-D|                             0.465     
IRF-1|M00747 IRF1|                         0.00687   
NEG|Negative element|                      -0.038    
CCAAT_box|M00254 V$CAAT_01 CCAAT box|      -0.157    
Oct-1|M00138 V$OCT1_04 Oct-1|              -0.299    
TBP|M00713 TBP F$TBP_Q6|                   -0.302    
HEX|Hexamer|                               -0.54     
Alpha-CP1|M00687 V$ALPHACP1_01 alpha-CP1|  -1.36     
IRF-7|M00453 V$IRF7_01 IRF-7|              -1.73     
TATA_box|M00252 TATA V$TATA_01|            -1.8      

*** Motif Instances with Score >= 6:

Motif                                      Location   Strand  Sequence                 Score

>H3.2_H4.2_IR_C_albicans 
HiNF-D|HiNF-D|                             202 - 217    -            ctccttctctctcgtt  7.08
                 E2F|M00516 E2F V$E2F_03|  219 - 230    +                tttcgcgcgttg  10.1
            GC_box|M00255 GC box V$GC_01|  258 - 271    +              tgagggtgtgtgtg  7.76
                 E2F|M00516 E2F V$E2F_03|  297 - 308    +                atgcgcgcccaa  8.07
                 E2F|M00516 E2F V$E2F_03|  297 - 308    -                atgcgcgcccaa  9.8
                           HiNF-D|HiNF-D|  349 - 364    -            ctctctctctctccgt  6.32
            Oct-1|M00138 V$OCT1_04 Oct-1|  397 - 419    -     acaagtaatttgcagattactct  6.15
            GC_box|M00255 GC box V$GC_01|  435 - 448    -              cacacacaccccaa  6.7
                 E2F|M00516 E2F V$E2F_03|  610 - 621    +                tttcgcggactc  7.01
                    NEG|Negative element|  625 - 639    +             tttacgctcaccaca  6.66
                            SPT10|Spt10p|  677 - 697    +       tcgtgctcttattttcgcgca  12.2
                 E2F|M00516 E2F V$E2F_03|  689 - 700    +                tttcgcgcactc  7.83
    CCAAT_box|M00254 V$CAAT_01 CCAAT box|  766 - 777    +                ccaaaccaaaca  7.04
              AACCCT_box|AACCCT S. pombe|  785 - 807    -     atcacggtttggatagtcattcc  8.3

Randomizations:         1000
P-value threshold:      0.01
Motif score threshold:  6
Randomize nucleotides   OFF
Randomize dinucleotides OFF
Randomize motifs        OFF
Lowercase filtering     OFF
Pseudocount:            0.375
Random seed:            1
Clover: Cis-eLement OVERrepresentation
Compiled on Nov 17 2005

Sequence file: H3.2_H4.2_IR_K_waltii.fasta (1 sequences, 601 bp, 41.9% C+G)
Motif file: ../histone_motifs (14 motifs)

*** Over- and Under-represented Motifs:

Motif                                      Raw score 
                                                     
SPT10|Spt10p|                              4.37      
TATA_box|M00252 TATA V$TATA_01|            3.42      
E2F|M00516 E2F V$E2F_03|                   2.38      
TBP|M00713 TBP F$TBP_Q6|                   1.1       
IRF-1|M00747 IRF1|                         0.743     
NEG|Negative element|                      0.412     
HiNF-D|HiNF-D|                             -0.0821   
HEX|Hexamer|                               -0.119    
Oct-1|M00138 V$OCT1_04 Oct-1|              -0.586    
IRF-7|M00453 V$IRF7_01 IRF-7|              -0.982    
GC_box|M00255 GC box V$GC_01|              -1.35     
Alpha-CP1|M00687 V$ALPHACP1_01 alpha-CP1|  -1.76     
CCAAT_box|M00254 V$CAAT_01 CCAAT box|      -2.49     
AACCCT_box|AACCCT S. pombe|                -2.52     

*** Motif Instances with Score >= 6:

Motif                                      Location   Strand  Sequence                 Score

>H3.2_H4.2_IR_K_waltii 
NEG|Negative element|                       10 -  24    -             gactttgagtgtttt  6.66
          TATA_box|M00252 TATA V$TATA_01|   73 -  87    -             cctctctttttatac  10.4
                       IRF-1|M00747 IRF1|  124 - 130    +                     ttcagtt  7.21
                    NEG|Negative element|  200 - 214    -             ggttttgcgcgaaaa  6.07
                 E2F|M00516 E2F V$E2F_03|  202 - 213    -                ttttgcgcgaaa  8.99
                 E2F|M00516 E2F V$E2F_03|  202 - 213    +                ttttgcgcgaaa  7.95
                            SPT10|Spt10p|  205 - 225    -       tgcgcgaaaatatgagtccgc  11.4
                 E2F|M00516 E2F V$E2F_03|  222 - 233    -                ccgcacgcgaaa  7.22
                            SPT10|Spt10p|  225 - 245    -       cacgcgaaactaccggtccat  7.47
          TATA_box|M00252 TATA V$TATA_01|  237 - 251    -             ccggtccatttaaat  6.79
                       IRF-1|M00747 IRF1|  292 - 298    -                     aaatgaa  6.32
                            SPT10|Spt10p|  321 - 341    +       tcggtccgttttattcacgcg  6.26
          TATA_box|M00252 TATA V$TATA_01|  322 - 336    -             cggtccgttttattc  6.48
                            SPT10|Spt10p|  349 - 369    -       catgcgaatattggggcacga  7.75
          TATA_box|M00252 TATA V$TATA_01|  512 - 526    +             atatataaagaggca  6.82
                 TBP|M00713 TBP F$TBP_Q6|  512 - 520    -                   atatataaa  6.03
          TATA_box|M00252 TATA V$TATA_01|  514 - 528    +             atataaagaggcaca  6.41
                 TBP|M00713 TBP F$TBP_Q6|  514 - 522    -                   atataaaga  7.5

Randomizations:         1000
P-value threshold:      0.01
Motif score threshold:  6
Randomize nucleotides   OFF
Randomize dinucleotides OFF
Randomize motifs        OFF
Lowercase filtering     OFF
Pseudocount:            0.375
Random seed:            1
Clover: Cis-eLement OVERrepresentation
Compiled on Nov 17 2005

Sequence file: H3.2_H4.2_IR_M_grisea.fasta (1 sequences, 1481 bp, 49% C+G)
Motif file: ../histone_motifs (14 motifs)

*** Over- and Under-represented Motifs:

Motif                                      Raw score 
                                                     
CCAAT_box|M00254 V$CAAT_01 CCAAT box|      0.974     
GC_box|M00255 GC box V$GC_01|              0.776     
E2F|M00516 E2F V$E2F_03|                   0.421     
IRF-7|M00453 V$IRF7_01 IRF-7|              0.308     
HEX|Hexamer|                               0.166     
IRF-1|M00747 IRF1|                         0.051     
HiNF-D|HiNF-D|                             -0.186    
Oct-1|M00138 V$OCT1_04 Oct-1|              -0.192    
NEG|Negative element|                      -0.421    
TBP|M00713 TBP F$TBP_Q6|                   -0.516    
Alpha-CP1|M00687 V$ALPHACP1_01 alpha-CP1|  -0.961    
SPT10|Spt10p|                              -1.89     
TATA_box|M00252 TATA V$TATA_01|            -2.1      
AACCCT_box|AACCCT S. pombe|                -3.53     

*** Motif Instances with Score >= 6:

Motif                                      Location     Strand  Sequence                 Score

>H3.2_H4.2_IR_M_grisea 
GC_box|M00255 GC box V$GC_01|               227 -  240    +              gtggggcggtgtgt  6.65
                 E2F|M00516 E2F V$E2F_03|   397 -  408    +                cttggcgcaaaa  7.45
                 E2F|M00516 E2F V$E2F_03|   397 -  408    -                cttggcgcaaaa  7.08
            GC_box|M00255 GC box V$GC_01|   406 -  419    -              aaaacccgcctcat  8.29
                 TBP|M00713 TBP F$TBP_Q6|   489 -  497    +                   tccttattt  6.35
    CCAAT_box|M00254 V$CAAT_01 CCAAT box|   513 -  524    -                tgattggacagt  8.38
            IRF-7|M00453 V$IRF7_01 IRF-7|   994 - 1011    -          ccaggtctcggtttcctt  7.67
            IRF-7|M00453 V$IRF7_01 IRF-7|  1000 - 1017    -          ctcggtttcctttcctca  7.03
    CCAAT_box|M00254 V$CAAT_01 CCAAT box|  1082 - 1093    +                taggaccaatca  7.88
            GC_box|M00255 GC box V$GC_01|  1244 - 1257    +              tttaggtggggcgg  6.8
                             HEX|Hexamer|  1333 - 1338    +                      gacttc  6.79
    CCAAT_box|M00254 V$CAAT_01 CCAAT box|  1380 - 1391    +                accaaccaaaaa  6.13
            Oct-1|M00138 V$OCT1_04 Oct-1|  1387 - 1409    -     aaaaaacatatacattcatccta  6.72
                    NEG|Negative element|  1431 - 1445    -             catcttgagccttca  6.23
                       IRF-1|M00747 IRF1|  1442 - 1448    +                     ttcattt  7.3

Randomizations:         1000
P-value threshold:      0.01
Motif score threshold:  6
Randomize nucleotides   OFF
Randomize dinucleotides OFF
Randomize motifs        OFF
Lowercase filtering     OFF
Pseudocount:            0.375
Random seed:            1
Clover: Cis-eLement OVERrepresentation
Compiled on Nov 17 2005

Sequence file: H3.2_H4.2_IR_S_bayanus.fasta (1 sequences, 688 bp, 45.5% C+G)
Motif file: ../histone_motifs (14 motifs)

*** Over- and Under-represented Motifs:

Motif                                      Raw score 
                                                     
SPT10|Spt10p|                              7.43      
E2F|M00516 E2F V$E2F_03|                   3.11      
TBP|M00713 TBP F$TBP_Q6|                   2.17      
Oct-1|M00138 V$OCT1_04 Oct-1|              0.995     
IRF-1|M00747 IRF1|                         0.714     
TATA_box|M00252 TATA V$TATA_01|            0.477     
IRF-7|M00453 V$IRF7_01 IRF-7|              0.392     
HiNF-D|HiNF-D|                             0.228     
NEG|Negative element|                      -0.552    
HEX|Hexamer|                               -0.647    
CCAAT_box|M00254 V$CAAT_01 CCAAT box|      -2.18     
GC_box|M00255 GC box V$GC_01|              -2.46     
Alpha-CP1|M00687 V$ALPHACP1_01 alpha-CP1|  -2.75     
AACCCT_box|AACCCT S. pombe|                -4.87     

*** Motif Instances with Score >= 6:

Motif                                      Location   Strand  Sequence                 Score

>H3.2_H4.2_IR_S_bayanus 
IRF-1|M00747 IRF1|                          34 -  40    -                     aagagaa  7.03
                 TBP|M00713 TBP F$TBP_Q6|  113 - 121    +                   tacttatat  7.66
            IRF-7|M00453 V$IRF7_01 IRF-7|  244 - 261    -          gccaaattaccattccga  6.9
            IRF-7|M00453 V$IRF7_01 IRF-7|  245 - 262    -          ccaaattaccattccgaa  6.54
                            SPT10|Spt10p|  278 - 298    +       gcgttccggcagtttcacgcg  12.5
                            SPT10|Spt10p|  302 - 322    -       gatgcgaagtgcccggaacgg  14.5
                 E2F|M00516 E2F V$E2F_03|  336 - 347    +                tttggcgccgcg  7.5
                            SPT10|Spt10p|  357 - 377    +       gtggactgggtgcttcgcctt  7.47
                            SPT10|Spt10p|  389 - 409    +       acgtgctgggcgcttcgcagc  9.13
                 E2F|M00516 E2F V$E2F_03|  420 - 431    -                ccgggcgcgaaa  10.2
                 TBP|M00713 TBP F$TBP_Q6|  554 - 562    +                   cacatatat  6.12
            Oct-1|M00138 V$OCT1_04 Oct-1|  566 - 588    -     tgtatgtatctatatatatatat  6.56
            Oct-1|M00138 V$OCT1_04 Oct-1|  571 - 593    +     gtatctatatatatatatatgga  6.2
                 TBP|M00713 TBP F$TBP_Q6|  574 - 582    +                   tctatatat  6.69
                 TBP|M00713 TBP F$TBP_Q6|  576 - 584    +                   tatatatat  6.78
                 TBP|M00713 TBP F$TBP_Q6|  577 - 585    -                   atatatata  6.83
                 TBP|M00713 TBP F$TBP_Q6|  578 - 586    +                   tatatatat  6.78
                 TBP|M00713 TBP F$TBP_Q6|  579 - 587    -                   atatatata  6.83
                 TBP|M00713 TBP F$TBP_Q6|  580 - 588    +                   tatatatat  6.78
                 TBP|M00713 TBP F$TBP_Q6|  581 - 589    -                   atatatata  6.83
                 TBP|M00713 TBP F$TBP_Q6|  582 - 590    +                   tatatatat  6.78
                 TBP|M00713 TBP F$TBP_Q6|  583 - 591    -                   atatatatg  6.56
                 TBP|M00713 TBP F$TBP_Q6|  585 - 593    -                   atatatgga  6.12
                       IRF-1|M00747 IRF1|  617 - 623    +                     ttctctt  6.91

Randomizations:         1000
P-value threshold:      0.01
Motif score threshold:  6
Randomize nucleotides   OFF
Randomize dinucleotides OFF
Randomize motifs        OFF
Lowercase filtering     OFF
Pseudocount:            0.375
Random seed:            1
Clover: Cis-eLement OVERrepresentation
Compiled on Nov 17 2005

Sequence file: H3.2_H4.2_IR_S_castellii.fasta (1 sequences, 516 bp, 40.3% C+G)
Motif file: ../histone_motifs (14 motifs)

*** Over- and Under-represented Motifs:

Motif                                      Raw score 
                                                     
SPT10|Spt10p|                              4.21      
CCAAT_box|M00254 V$CAAT_01 CCAAT box|      2.29      
Oct-1|M00138 V$OCT1_04 Oct-1|              1.56      
IRF-7|M00453 V$IRF7_01 IRF-7|              1.53      
HiNF-D|HiNF-D|                             1.24      
TBP|M00713 TBP F$TBP_Q6|                   1.1       
E2F|M00516 E2F V$E2F_03|                   0.872     
IRF-1|M00747 IRF1|                         0.457     
HEX|Hexamer|                               -0.083    
TATA_box|M00252 TATA V$TATA_01|            -0.183    
NEG|Negative element|                      -0.473    
Alpha-CP1|M00687 V$ALPHACP1_01 alpha-CP1|  -1.07     
GC_box|M00255 GC box V$GC_01|              -2.03     
AACCCT_box|AACCCT S. pombe|                -5.67     

*** Motif Instances with Score >= 6:

Motif                                      Location   Strand  Sequence                 Score

>H3.2_H4.2_IR_S_castellii 
IRF-1|M00747 IRF1|                          54 -  60    -                     aacagaa  6.02
                       IRF-1|M00747 IRF1|   60 -  66    -                     aaatgaa  6.26
                 TBP|M00713 TBP F$TBP_Q6|   99 - 107    -                   atataagaa  6.8
            IRF-7|M00453 V$IRF7_01 IRF-7|  172 - 189    +          acgaaaagggaaacaggc  6.61
                 E2F|M00516 E2F V$E2F_03|  184 - 195    -                acaggcgcgaaa  7.65
                            SPT10|Spt10p|  187 - 207    -       ggcgcgaaaaaaggggcacgt  9.1
    CCAAT_box|M00254 V$CAAT_01 CCAAT box|  205 - 216    -                cgtttggccata  7.09
            IRF-7|M00453 V$IRF7_01 IRF-7|  215 - 232    +          tactaaagcgaatctgcc  8.01
                            SPT10|Spt10p|  219 - 239    -       aaagcgaatctgccagcacgg  8.78
                            SPT10|Spt10p|  262 - 282    +       ccgttccagaattttcggtct  6.77
                           HiNF-D|HiNF-D|  275 - 290    -            ttcggtctctgtgggt  7.83
                            SPT10|Spt10p|  320 - 340    -       cctgcgaaactcctggtacgg  10.8
    CCAAT_box|M00254 V$CAAT_01 CCAAT box|  385 - 396    -                tgattggtcgct  9.07
          TATA_box|M00252 TATA V$TATA_01|  406 - 420    +             gtatatataaggatc  6.08
                 TBP|M00713 TBP F$TBP_Q6|  410 - 418    -                   atataagga  6.99
            Oct-1|M00138 V$OCT1_04 Oct-1|  461 - 483    -     ccttttattttacatttgccttt  8.34

Randomizations:         1000
P-value threshold:      0.01
Motif score threshold:  6
Randomize nucleotides   OFF
Randomize dinucleotides OFF
Randomize motifs        OFF
Lowercase filtering     OFF
Pseudocount:            0.375
Random seed:            1
Clover: Cis-eLement OVERrepresentation
Compiled on Nov 17 2005

Sequence file: H3.2_H4.2_IR_S_cerevisiae.fasta (1 sequences, 678 bp, 42.3% C+G)
Motif file: ../histone_motifs (14 motifs)

*** Over- and Under-represented Motifs:

Motif                                      Raw score 
                                                     
SPT10|Spt10p|                              8.36      
NEG|Negative element|                      3.57      
E2F|M00516 E2F V$E2F_03|                   3.33      
IRF-7|M00453 V$IRF7_01 IRF-7|              1.97      
TBP|M00713 TBP F$TBP_Q6|                   1.61      
HiNF-D|HiNF-D|                             0.418     
IRF-1|M00747 IRF1|                         0.186     
TATA_box|M00252 TATA V$TATA_01|            0.12      
HEX|Hexamer|                               -0.0442   
Oct-1|M00138 V$OCT1_04 Oct-1|              -0.0786   
CCAAT_box|M00254 V$CAAT_01 CCAAT box|      -1.08     
Alpha-CP1|M00687 V$ALPHACP1_01 alpha-CP1|  -1.33     
GC_box|M00255 GC box V$GC_01|              -1.76     
AACCCT_box|AACCCT S. pombe|                -4.42     

*** Motif Instances with Score >= 6:

Motif                                      Location   Strand  Sequence                 Score

>H3.2_H4.2_IR_S_cerevisiae 
SPT10|Spt10p|                               34 -  54    -       ggggaagaacagttggaaggg  6.71
                             HEX|Hexamer|   63 -  68    -                      gaagtc  6.63
          TATA_box|M00252 TATA V$TATA_01|   83 -  97    +             ctatataaaagaaca  6.22
          TATA_box|M00252 TATA V$TATA_01|   85 -  99    +             atataaaagaacaag  6.02
                 TBP|M00713 TBP F$TBP_Q6|   85 -  93    -                   atataaaag  7.27
            Oct-1|M00138 V$OCT1_04 Oct-1|  101 - 123    +     aaaagattatttatatacaactg  6.06
                 TBP|M00713 TBP F$TBP_Q6|  108 - 116    +                   tatttatat  7.85
                    NEG|Negative element|  212 - 226    -             cacattgggcgataa  6.03
                    NEG|Negative element|  227 - 241    +             tgaacgctaaatgac  10.7
                            SPT10|Spt10p|  270 - 290    +       gcgtgccaatagtttcacgcg  12.9
                            SPT10|Spt10p|  294 - 314    -       aatgcgaagtgctcggaacgg  15.3
                            SPT10|Spt10p|  349 - 369    +       ctagaccgagagtttcgcatt  9.59
            IRF-7|M00453 V$IRF7_01 IRF-7|  356 - 373    -          gagagtttcgcatttgta  9.13
                            SPT10|Spt10p|  381 - 401    +       acgttctgggagcttcgcgtc  13.7
                 E2F|M00516 E2F V$E2F_03|  410 - 421    +                tttcgggcgcga  6.97
                 E2F|M00516 E2F V$E2F_03|  412 - 423    +                tcgggcgcgaaa  7.08
                 E2F|M00516 E2F V$E2F_03|  412 - 423    -                tcgggcgcgaaa  10.4
                            SPT10|Spt10p|  415 - 435    -       ggcgcgaaatgcagaccagac  9.22
                           HiNF-D|HiNF-D|  488 - 503    -            cgcctgggctgttgtt  6.38
                 TBP|M00713 TBP F$TBP_Q6|  549 - 557    -                   atataagta  7.13

Randomizations:         1000
P-value threshold:      0.01
Motif score threshold:  6
Randomize nucleotides   OFF
Randomize dinucleotides OFF
Randomize motifs        OFF
Lowercase filtering     OFF
Pseudocount:            0.375
Random seed:            1
Clover: Cis-eLement OVERrepresentation
Compiled on Nov 17 2005

Sequence file: H3.2_H4.2_IR_S_kluyveri.fasta (1 sequences, 579 bp, 42% C+G)
Motif file: ../histone_motifs (14 motifs)

*** Over- and Under-represented Motifs:

Motif                                      Raw score 
                                                     
SPT10|Spt10p|                              5.73      
IRF-1|M00747 IRF1|                         0.776     
HiNF-D|HiNF-D|                             0.538     
TATA_box|M00252 TATA V$TATA_01|            0.432     
TBP|M00713 TBP F$TBP_Q6|                   0.181     
HEX|Hexamer|                               -0.052    
CCAAT_box|M00254 V$CAAT_01 CCAAT box|      -0.521    
Oct-1|M00138 V$OCT1_04 Oct-1|              -0.648    
Alpha-CP1|M00687 V$ALPHACP1_01 alpha-CP1|  -0.701    
NEG|Negative element|                      -0.715    
E2F|M00516 E2F V$E2F_03|                   -0.923    
IRF-7|M00453 V$IRF7_01 IRF-7|              -1.37     
GC_box|M00255 GC box V$GC_01|              -2.33     
AACCCT_box|AACCCT S. pombe|                -5.2      

*** Motif Instances with Score >= 6:

Motif                                      Location   Strand  Sequence                 Score

>H3.2_H4.2_IR_S_kluyveri 
IRF-1|M00747 IRF1|                          69 -  75    -                     aactgaa  7.25
          TATA_box|M00252 TATA V$TATA_01|   98 - 112    -             tctgttcttatatac  6.43
                 TBP|M00713 TBP F$TBP_Q6|  102 - 110    +                   ttcttatat  6.83
    CCAAT_box|M00254 V$CAAT_01 CCAAT box|  206 - 217    -                tcactggtccat  6.01
                            SPT10|Spt10p|  221 - 241    +       ccgttccgaaattttcacagt  11.5
                            SPT10|Spt10p|  259 - 279    -       gctgggaaatttatggtccgg  6.15
          TATA_box|M00252 TATA V$TATA_01|  260 - 274    -             ctgggaaatttatgg  6.02
                            SPT10|Spt10p|  322 - 342    -       tgtgcgaataaactgggatga  6.26
                            SPT10|Spt10p|  346 - 366    +       ccgttctcagtggttcgcagc  12.4
Alpha-CP1|M00687 V$ALPHACP1_01 alpha-CP1|  351 - 361    -                 ctcagtggttc  6.16
                           HiNF-D|HiNF-D|  360 - 375    -            tcgcagctctatggtg  6.71
                            SPT10|Spt10p|  368 - 388    +       ctatggtgtttttttcgcgct  6.3

Randomizations:         1000
P-value threshold:      0.01
Motif score threshold:  6
Randomize nucleotides   OFF
Randomize dinucleotides OFF
Randomize motifs        OFF
Lowercase filtering     OFF
Pseudocount:            0.375
Random seed:            1
Clover: Cis-eLement OVERrepresentation
Compiled on Nov 17 2005

Sequence file: H3.2_H4.2_IR_S_kudriavzevii.fasta (1 sequences, 462 bp, 45.7% C+G)
Motif file: ../histone_motifs (14 motifs)

*** Over- and Under-represented Motifs:

Motif                                      Raw score 
                                                     
SPT10|Spt10p|                              7.64      
E2F|M00516 E2F V$E2F_03|                   4.11      
TBP|M00713 TBP F$TBP_Q6|                   1.67      
HiNF-D|HiNF-D|                             1.2       
TATA_box|M00252 TATA V$TATA_01|            0.885     
Oct-1|M00138 V$OCT1_04 Oct-1|              0.585     
NEG|Negative element|                      0.514     
IRF-7|M00453 V$IRF7_01 IRF-7|              0.374     
HEX|Hexamer|                               -0.543    
GC_box|M00255 GC box V$GC_01|              -0.683    
IRF-1|M00747 IRF1|                         -1.55     
Alpha-CP1|M00687 V$ALPHACP1_01 alpha-CP1|  -2.62     
CCAAT_box|M00254 V$CAAT_01 CCAAT box|      -2.69     
AACCCT_box|AACCCT S. pombe|                -3.96     

*** Motif Instances with Score >= 6:

Motif                                      Location   Strand  Sequence                 Score

>H3.2_H4.2_IR_S_kudriavzevii 
GC_box|M00255 GC box V$GC_01|              112 - 125    -              caactccacccgta  6.06
          TATA_box|M00252 TATA V$TATA_01|  124 - 138    -             tacgtgtttatatat  7.27
            Oct-1|M00138 V$OCT1_04 Oct-1|  125 - 147    +     acgtgtttatatatattatattt  6.8
          TATA_box|M00252 TATA V$TATA_01|  126 - 140    -             cgtgtttatatatat  6.29
                 TBP|M00713 TBP F$TBP_Q6|  128 - 136    +                   tgtttatat  7.52
                 TBP|M00713 TBP F$TBP_Q6|  130 - 138    +                   tttatatat  6.93
                 TBP|M00713 TBP F$TBP_Q6|  132 - 140    +                   tatatatat  6.92
                           HiNF-D|HiNF-D|  248 - 263    -            ctgggccgcttcgcgt  7.7
                 E2F|M00516 E2F V$E2F_03|  263 - 274    +                tttcgcgccaga  10.7
                 E2F|M00516 E2F V$E2F_03|  263 - 274    -                tttcgcgccaga  9.22
                 TBP|M00713 TBP F$TBP_Q6|  276 - 284    -                   atatgaaga  6.06
                            SPT10|Spt10p|  283 - 303    -       gatgcgaagcttttagaacgt  14.3
            IRF-7|M00453 V$IRF7_01 IRF-7|  311 - 328    +          tacaaatgcgaaacaccc  6.96
                            SPT10|Spt10p|  315 - 335    -       aatgcgaaacacccggtccag  8.15
                 E2F|M00516 E2F V$E2F_03|  345 - 356    -                ccaagcgccaaa  7.17
                            SPT10|Spt10p|  370 - 390    +       acgttccgggcacttcgcatg  11.3
                            SPT10|Spt10p|  394 - 414    -       cgggtgaagctgccggaacgc  12
                    NEG|Negative element|  439 - 453    -             gatatctggcgtcga  7.03

Randomizations:         1000
P-value threshold:      0.01
Motif score threshold:  6
Randomize nucleotides   OFF
Randomize dinucleotides OFF
Randomize motifs        OFF
Lowercase filtering     OFF
Pseudocount:            0.375
Random seed:            1
Clover: Cis-eLement OVERrepresentation
Compiled on Nov 17 2005

Sequence file: H3.2_H4.2_IR_S_mikatae.fasta (1 sequences, 678 bp, 40% C+G)
Motif file: ../histone_motifs (14 motifs)

*** Over- and Under-represented Motifs:

Motif                                      Raw score 
                                                     
SPT10|Spt10p|                              8.9       
E2F|M00516 E2F V$E2F_03|                   4.15      
TBP|M00713 TBP F$TBP_Q6|                   1.37      
IRF-7|M00453 V$IRF7_01 IRF-7|              1.22      
HiNF-D|HiNF-D|                             0.698     
TATA_box|M00252 TATA V$TATA_01|            0.158     
NEG|Negative element|                      -0.0235   
HEX|Hexamer|                               -0.0682   
Oct-1|M00138 V$OCT1_04 Oct-1|              -0.151    
IRF-1|M00747 IRF1|                         -0.316    
CCAAT_box|M00254 V$CAAT_01 CCAAT box|      -0.756    
Alpha-CP1|M00687 V$ALPHACP1_01 alpha-CP1|  -1.98     
GC_box|M00255 GC box V$GC_01|              -2.24     
AACCCT_box|AACCCT S. pombe|                -5.02     

*** Motif Instances with Score >= 6:

Motif                                      Location   Strand  Sequence                 Score

>H3.2_H4.2_IR_S_mikatae 
TBP|M00713 TBP F$TBP_Q6|                   121 - 129    +                   tacttatat  7.1
                 E2F|M00516 E2F V$E2F_03|  150 - 161    -                ctgcgcgcgaca  10.1
                 E2F|M00516 E2F V$E2F_03|  150 - 161    +                ctgcgcgcgaca  6.7
                            SPT10|Spt10p|  279 - 299    +       gtgttccagtagcttcacgcg  12
                            SPT10|Spt10p|  303 - 323    -       aatgcgaagtgctcggaacgg  15.9
    CCAAT_box|M00254 V$CAAT_01 CCAAT box|  358 - 369    +                ctggaccaagcg  6.36
                            SPT10|Spt10p|  358 - 378    +       ctggaccaagcgtttcgcatt  10.7
                            SPT10|Spt10p|  390 - 410    +       acgttctgggaatttcgcatc  14.3
            IRF-7|M00453 V$IRF7_01 IRF-7|  397 - 414    -          gggaatttcgcatctcca  7.44
                           HiNF-D|HiNF-D|  410 - 425    -            ctccagctctccgggc  7
                 E2F|M00516 E2F V$E2F_03|  420 - 431    +                ccgggcgcgaaa  6.09
                 E2F|M00516 E2F V$E2F_03|  420 - 431    -                ccgggcgcgaaa  11
                    NEG|Negative element|  421 - 435    +             cgggcgcgaaatgta  6.55
            IRF-7|M00453 V$IRF7_01 IRF-7|  425 - 442    +          cgcgaaatgtaaagcgga  7.6
                 TBP|M00713 TBP F$TBP_Q6|  545 - 553    +                   tatttatat  7.37
          TATA_box|M00252 TATA V$TATA_01|  563 - 577    +             atatatataggagga  6.41
                 TBP|M00713 TBP F$TBP_Q6|  653 - 661    -                   atataaaca  6.56

Randomizations:         1000
P-value threshold:      0.01
Motif score threshold:  6
Randomize nucleotides   OFF
Randomize dinucleotides OFF
Randomize motifs        OFF
Lowercase filtering     OFF
Pseudocount:            0.375
Random seed:            1
Clover: Cis-eLement OVERrepresentation
Compiled on Nov 17 2005

Sequence file: H3.2_H4.2_IR_S_paradoxus.fasta (1 sequences, 680 bp, 43.7% C+G)
Motif file: ../histone_motifs (14 motifs)

*** Over- and Under-represented Motifs:

Motif                                      Raw score 
                                                     
SPT10|Spt10p|                              8.65      
E2F|M00516 E2F V$E2F_03|                   3.48      
IRF-7|M00453 V$IRF7_01 IRF-7|              2.08      
TBP|M00713 TBP F$TBP_Q6|                   1.82      
TATA_box|M00252 TATA V$TATA_01|            1.13      
IRF-1|M00747 IRF1|                         1.04      
NEG|Negative element|                      0.881     
HiNF-D|HiNF-D|                             -0.000174 
Oct-1|M00138 V$OCT1_04 Oct-1|              -0.353    
HEX|Hexamer|                               -0.572    
Alpha-CP1|M00687 V$ALPHACP1_01 alpha-CP1|  -1.71     
CCAAT_box|M00254 V$CAAT_01 CCAAT box|      -1.98     
GC_box|M00255 GC box V$GC_01|              -3.28     
AACCCT_box|AACCCT S. pombe|                -5.88     

*** Motif Instances with Score >= 6:

Motif                                      Location   Strand  Sequence                 Score

>H3.2_H4.2_IR_S_paradoxus 
IRF-1|M00747 IRF1|                          62 -  68    -                     aagtgaa  7.6
          TATA_box|M00252 TATA V$TATA_01|   87 - 101    +             ctatataaaaacagg  7.49
          TATA_box|M00252 TATA V$TATA_01|   89 - 103    +             atataaaaacaggaa  7.02
                 TBP|M00713 TBP F$TBP_Q6|   89 -  97    -                   atataaaaa  7.67
                 TBP|M00713 TBP F$TBP_Q6|  111 - 119    +                   tacttatat  7.61
                 TBP|M00713 TBP F$TBP_Q6|  113 - 121    +                   cttatatat  6.39
                    NEG|Negative element|  231 - 245    +             tcgacgctagatgac  7.83
                            SPT10|Spt10p|  270 - 290    +       gcgtgccaaaggtttcacgcg  9.02
                            SPT10|Spt10p|  294 - 314    -       aatgcgaagtgttcggaacgg  14.4
                 E2F|M00516 E2F V$E2F_03|  328 - 339    +                tttggcgccggg  9.41
                            SPT10|Spt10p|  349 - 369    +       ttggtccgagagtttcgcatt  13.5
            IRF-7|M00453 V$IRF7_01 IRF-7|  356 - 373    -          gagagtttcgcatttgta  9.2
                            SPT10|Spt10p|  381 - 401    +       acgttctgagagcttcgcatc  15.4
            IRF-7|M00453 V$IRF7_01 IRF-7|  388 - 405    -          gagagcttcgcatctcca  6.17
                 E2F|M00516 E2F V$E2F_03|  412 - 423    -                ccgggcgcgaaa  10.3
            Oct-1|M00138 V$OCT1_04 Oct-1|  520 - 542    +     acgtgtttgtgcatatctaggta  6.19
                 TBP|M00713 TBP F$TBP_Q6|  547 - 555    -                   atatataag  6.11
                 TBP|M00713 TBP F$TBP_Q6|  549 - 557    -                   atataagta  7.32

Randomizations:         1000
P-value threshold:      0.01
Motif score threshold:  6
Randomize nucleotides   OFF
Randomize dinucleotides OFF
Randomize motifs        OFF
Lowercase filtering     OFF
Pseudocount:            0.375
Random seed:            1
Clover: Cis-eLement OVERrepresentation
Compiled on Nov 17 2005

Sequence file: H3.2_H4.2_IR_S_pombe.fasta (1 sequences, 336 bp, 36.6% C+G)
Motif file: ../histone_motifs (14 motifs)

*** Over- and Under-represented Motifs:

Motif                                      Raw score 
                                                     
AACCCT_box|AACCCT S. pombe|                15.6      
TATA_box|M00252 TATA V$TATA_01|            1.93      
IRF-7|M00453 V$IRF7_01 IRF-7|              1.38      
TBP|M00713 TBP F$TBP_Q6|                   1.14      
CCAAT_box|M00254 V$CAAT_01 CCAAT box|      0.946     
Oct-1|M00138 V$OCT1_04 Oct-1|              0.878     
HEX|Hexamer|                               0.49      
Alpha-CP1|M00687 V$ALPHACP1_01 alpha-CP1|  -0.577    
IRF-1|M00747 IRF1|                         -0.824    
NEG|Negative element|                      -0.889    
HiNF-D|HiNF-D|                             -1.01     
E2F|M00516 E2F V$E2F_03|                   -1.96     
GC_box|M00255 GC box V$GC_01|              -3.37     
SPT10|Spt10p|                              -3.95     

*** Motif Instances with Score >= 6:

Motif                                      Location   Strand  Sequence                 Score

>H3.2_H4.2_IR_S_pombe 
Oct-1|M00138 V$OCT1_04 Oct-1|              102 - 124    -     tcctatgatttgaatttcaatgg  6.87
    CCAAT_box|M00254 V$CAAT_01 CCAAT box|  118 - 129    -                tcaatggcttct  7.33
          TATA_box|M00252 TATA V$TATA_01|  176 - 190    -             catctccatatatat  6.23
            IRF-7|M00453 V$IRF7_01 IRF-7|  210 - 227    +          ggggaagccgaaatcgca  7.45
            IRF-7|M00453 V$IRF7_01 IRF-7|  216 - 233    +          gccgaaatcgcaatctta  6.21
              AACCCT_box|AACCCT S. pombe|  235 - 257    -     atcagggttagggttgtgattga  22
          TATA_box|M00252 TATA V$TATA_01|  258 - 272    -             ctgaggtatatatag  6.97
          TATA_box|M00252 TATA V$TATA_01|  263 - 277    +             gtatatatagcagga  7.82

Randomizations:         1000
P-value threshold:      0.01
Motif score threshold:  6
Randomize nucleotides   OFF
Randomize dinucleotides OFF
Randomize motifs        OFF
Lowercase filtering     OFF
Pseudocount:            0.375
Random seed:            1
Clover: Cis-eLement OVERrepresentation
Compiled on Nov 17 2005

Sequence file: H3_H4_S_purpuratus.fasta (1 sequences, 1015 bp, 34.3% C+G)
Motif file: ../histone_motifs (14 motifs)

*** Over- and Under-represented Motifs:

Motif                                      Raw score 
                                                     
CCAAT_box|M00254 V$CAAT_01 CCAAT box|      2.66      
TATA_box|M00252 TATA V$TATA_01|            0.621     
E2F|M00516 E2F V$E2F_03|                   0.488     
IRF-1|M00747 IRF1|                         0.477     
HEX|Hexamer|                               0.402     
Oct-1|M00138 V$OCT1_04 Oct-1|              0.17      
HiNF-D|HiNF-D|                             -0.0325   
TBP|M00713 TBP F$TBP_Q6|                   -0.213    
Alpha-CP1|M00687 V$ALPHACP1_01 alpha-CP1|  -0.229    
NEG|Negative element|                      -0.876    
IRF-7|M00453 V$IRF7_01 IRF-7|              -0.905    
SPT10|Spt10p|                              -2.77     
AACCCT_box|AACCCT S. pombe|                -3.61     
GC_box|M00255 GC box V$GC_01|              -4.25     

*** Motif Instances with Score >= 6:

Motif                                      Location     Strand  Sequence                 Score

>H3_H4_S_purpuratus ref|NW_783816.1|SpuUn_WGA29134_1:41995-43009 Strongylocentrotus purpuratus chromosome Un genomic contig, whole genome shotgun sequence
TATA_box|M00252 TATA V$TATA_01|              47 -   61    -             cactcgtatttatat  6.95
                 TBP|M00713 TBP F$TBP_Q6|    53 -   61    +                   tatttatat  6.45
    CCAAT_box|M00254 V$CAAT_01 CCAAT box|    78 -   89    -                tgattggttagt  8.91
    CCAAT_box|M00254 V$CAAT_01 CCAAT box|   104 -  115    -                tgattggccatt  9.6
    CCAAT_box|M00254 V$CAAT_01 CCAAT box|   106 -  117    +                attggccattcg  8.48
    CCAAT_box|M00254 V$CAAT_01 CCAAT box|   137 -  148    -                tgattgggtact  7.39
                       IRF-1|M00747 IRF1|   346 -  352    -                     aagagaa  6.67
                       IRF-1|M00747 IRF1|   392 -  398    -                     aaatgaa  6.09
                       IRF-1|M00747 IRF1|   493 -  499    -                     aaatgaa  6.09
                 E2F|M00516 E2F V$E2F_03|   589 -  600    +                tttggcgagcaa  7.82
                             HEX|Hexamer|   603 -  608    +                      gacttc  7.03
                       IRF-1|M00747 IRF1|   686 -  692    +                     ttctctt  6.55
            Oct-1|M00138 V$OCT1_04 Oct-1|   837 -  859    +     gatagtttatgcaaatattgcat  7.12
Alpha-CP1|M00687 V$ALPHACP1_01 alpha-CP1|   937 -  947    +                 ccgcaaaggag  6.92
          TATA_box|M00252 TATA V$TATA_01|   948 -  962    +             ttatatatacccgcc  7.59
                 E2F|M00516 E2F V$E2F_03|   954 -  965    -                atacccgccgaa  6.17

Randomizations:         1000
P-value threshold:      0.01
Motif score threshold:  6
Randomize nucleotides   OFF
Randomize dinucleotides OFF
Randomize motifs        OFF
Lowercase filtering     OFF
Pseudocount:            0.375
Random seed:            1
Clover: Cis-eLement OVERrepresentation
Compiled on Nov 17 2005

Sequence file: H3f3a_M_musculus.fasta (1 sequences, 1000 bp, 69.9% C+G)
Motif file: ../histone_motifs (14 motifs)

*** Over- and Under-represented Motifs:

Motif                                      Raw score 
                                                     
CCAAT_box|M00254 V$CAAT_01 CCAAT box|      3.33      
Alpha-CP1|M00687 V$ALPHACP1_01 alpha-CP1|  1.3       
HiNF-D|HiNF-D|                             0.775     
GC_box|M00255 GC box V$GC_01|              0.687     
HEX|Hexamer|                               0.28      
IRF-1|M00747 IRF1|                         0.118     
Oct-1|M00138 V$OCT1_04 Oct-1|              0.0574    
NEG|Negative element|                      -0.159    
TATA_box|M00252 TATA V$TATA_01|            -0.302    
IRF-7|M00453 V$IRF7_01 IRF-7|              -0.414    
TBP|M00713 TBP F$TBP_Q6|                   -0.633    
E2F|M00516 E2F V$E2F_03|                   -0.785    
AACCCT_box|AACCCT S. pombe|                -2.21     
SPT10|Spt10p|                              -3.51     

*** Motif Instances with Score >= 6:

Motif                                      Location     Strand  Sequence                 Score

>H3f3a_M_musculus mm6_dna range=chr1:180767424-180768423 NM_008210 NP_032236 -
CCAAT_box|M00254 V$CAAT_01 CCAAT box|        18 -   29    +                tccagccaatca  10.9
Alpha-CP1|M00687 V$ALPHACP1_01 alpha-CP1|    20 -   30    +                 cagccaatcac  8.57
            GC_box|M00255 GC box V$GC_01|    77 -   90    -              ccgcccctcccctc  6.69
Alpha-CP1|M00687 V$ALPHACP1_01 alpha-CP1|   101 -  111    -                 ctcgttcgctg  6.65
            IRF-7|M00453 V$IRF7_01 IRF-7|   175 -  192    +          tacaaacacaaaagacac  6.38
            GC_box|M00255 GC box V$GC_01|   362 -  375    +              ggggggaggggcat  6.94
                       IRF-1|M00747 IRF1|   491 -  497    -                     aagtgga  6.83
            GC_box|M00255 GC box V$GC_01|   654 -  667    +              gagaggaggggcag  6.44
            IRF-7|M00453 V$IRF7_01 IRF-7|   769 -  786    -          atggctgttattttgtaa  6.24
          TATA_box|M00252 TATA V$TATA_01|   772 -  786    -             gctgttattttgtaa  6.71
                 TBP|M00713 TBP F$TBP_Q6|   773 -  781    +                   ctgttattt  6.09
                       IRF-1|M00747 IRF1|   776 -  782    +                     ttatttt  6.36
Alpha-CP1|M00687 V$ALPHACP1_01 alpha-CP1|   853 -  863    -                 ctgtttggagg  6.1
                             HEX|Hexamer|   873 -  878    -                      gaaatc  7.06
                           HiNF-D|HiNF-D|   941 -  956    -            gtttcccgctttcctt  6.25
                           HiNF-D|HiNF-D|   981 -  996    -            ctgcatagctcaagtt  6.85

Randomizations:         1000
P-value threshold:      0.01
Motif score threshold:  6
Randomize nucleotides   OFF
Randomize dinucleotides OFF
Randomize motifs        OFF
Lowercase filtering     OFF
Pseudocount:            0.375
Random seed:            1
Clover: Cis-eLement OVERrepresentation
Compiled on Nov 17 2005

Sequence file: H3f3b_M_musculus.fasta (1 sequences, 1000 bp, 41.5% C+G)
Motif file: ../histone_motifs (14 motifs)

*** Over- and Under-represented Motifs:

Motif                                      Raw score 
                                                     
Alpha-CP1|M00687 V$ALPHACP1_01 alpha-CP1|  4.1       
CCAAT_box|M00254 V$CAAT_01 CCAAT box|      3.21      
GC_box|M00255 GC box V$GC_01|              2.51      
Oct-1|M00138 V$OCT1_04 Oct-1|              1.17      
TATA_box|M00252 TATA V$TATA_01|            1.16      
NEG|Negative element|                      0.85      
TBP|M00713 TBP F$TBP_Q6|                   0.471     
IRF-1|M00747 IRF1|                         0.239     
E2F|M00516 E2F V$E2F_03|                   0.011     
HiNF-D|HiNF-D|                             -0.0732   
HEX|Hexamer|                               -0.181    
IRF-7|M00453 V$IRF7_01 IRF-7|              -1.64     
AACCCT_box|AACCCT S. pombe|                -3.79     
SPT10|Spt10p|                              -3.94     

*** Motif Instances with Score >= 6:

Motif                                      Location     Strand  Sequence                 Score

>H3f3b_M_musculus mm6_dna range=chr11:115845597-115846596 NM_008211 NP_032237 -
TATA_box|M00252 TATA V$TATA_01|              16 -   30    -             cctccatatttatag  8.48
                 TBP|M00713 TBP F$TBP_Q6|    22 -   30    +                   tatttatag  6.65
            Oct-1|M00138 V$OCT1_04 Oct-1|    62 -   84    -     aaccctgatttgcatacaccaac  7.53
                 E2F|M00516 E2F V$E2F_03|    95 -  106    +                attggcgggagc  7.47
                           HiNF-D|HiNF-D|    98 -  113    -            ggcgggagctttcgcc  6.59
Alpha-CP1|M00687 V$ALPHACP1_01 alpha-CP1|   162 -  172    -                 ctgattggccg  9.1
    CCAAT_box|M00254 V$CAAT_01 CCAAT box|   163 -  174    -                tgattggccggt  10.2
    CCAAT_box|M00254 V$CAAT_01 CCAAT box|   177 -  188    +                tcaggccactga  6.53
Alpha-CP1|M00687 V$ALPHACP1_01 alpha-CP1|   185 -  195    -                 ctgattggctg  11.6
    CCAAT_box|M00254 V$CAAT_01 CCAAT box|   186 -  197    -                tgattggctgtt  9.5
    CCAAT_box|M00254 V$CAAT_01 CCAAT box|   210 -  221    -                ggattggctgga  7.44
Alpha-CP1|M00687 V$ALPHACP1_01 alpha-CP1|   268 -  278    -                 ctgattggata  8.08
    CCAAT_box|M00254 V$CAAT_01 CCAAT box|   269 -  280    -                tgattggataaa  7.81
                       IRF-1|M00747 IRF1|   301 -  307    +                     ttctctt  7.1
            Oct-1|M00138 V$OCT1_04 Oct-1|   328 -  350    +     gaaagtcaatgcaaatgaattgc  7.66
                       IRF-1|M00747 IRF1|   340 -  346    -                     aaatgaa  6.31
            Oct-1|M00138 V$OCT1_04 Oct-1|   423 -  445    -     agagagattttgcgtaaatataa  6.29
                    NEG|Negative element|   426 -  440    -             gagattttgcgtaaa  8.09
            GC_box|M00255 GC box V$GC_01|   680 -  693    +              gttgggtggtgctg  7.38
            GC_box|M00255 GC box V$GC_01|   769 -  782    +              agggggtggggggt  10
    CCAAT_box|M00254 V$CAAT_01 CCAAT box|   784 -  795    +                ccaggccaagca  7.72
            GC_box|M00255 GC box V$GC_01|   794 -  807    -              cagacctacctaca  6.48
          TATA_box|M00252 TATA V$TATA_01|   812 -  826    -             tcttgtcttttataa  6.16
                 TBP|M00713 TBP F$TBP_Q6|   961 -  969    -                   atataaaac  6.43

Randomizations:         1000
P-value threshold:      0.01
Motif score threshold:  6
Randomize nucleotides   OFF
Randomize dinucleotides OFF
Randomize motifs        OFF
Lowercase filtering     OFF
Pseudocount:            0.375
Random seed:            1
Clover: Cis-eLement OVERrepresentation
Compiled on Nov 17 2005

Sequence file: H4.1_D_simulans.fasta (1 sequences, 259 bp, 39.8% C+G)
Motif file: ../histone_motifs (14 motifs)

*** Over- and Under-represented Motifs:

Motif                                      Raw score 
                                                     
TATA_box|M00252 TATA V$TATA_01|            3.09      
TBP|M00713 TBP F$TBP_Q6|                   1.49      
IRF-1|M00747 IRF1|                         0.604     
NEG|Negative element|                      0.37      
HEX|Hexamer|                               -0.485    
HiNF-D|HiNF-D|                             -0.558    
SPT10|Spt10p|                              -1.19     
IRF-7|M00453 V$IRF7_01 IRF-7|              -1.44     
Oct-1|M00138 V$OCT1_04 Oct-1|              -1.57     
E2F|M00516 E2F V$E2F_03|                   -2.14     
GC_box|M00255 GC box V$GC_01|              -2.38     
Alpha-CP1|M00687 V$ALPHACP1_01 alpha-CP1|  -2.42     
CCAAT_box|M00254 V$CAAT_01 CCAAT box|      -4        
AACCCT_box|AACCCT S. pombe|                -7.26     

*** Motif Instances with Score >= 6:

Motif                                      Location   Strand  Sequence                 Score

>H4.1_D_simulans droSim1_dna range=chrU:13274632-13274890 CG31613-RA U.D_simulans.copy1 >droSim1_dna range=chrU:13274632-13274890 CG31613-RA U.D_simulans.copy1 
NEG|Negative element|                       52 -  66    +             taaacgatcagagca  6.12
          TATA_box|M00252 TATA V$TATA_01|   72 -  86    -             tacctacttatatag  6.49
                 TBP|M00713 TBP F$TBP_Q6|   76 -  84    +                   tacttatat  7.06
                       IRF-1|M00747 IRF1|  129 - 135    +                     ttcattt  6.39
                 TBP|M00713 TBP F$TBP_Q6|  196 - 204    -                   ctataaata  6.53
          TATA_box|M00252 TATA V$TATA_01|  196 - 210    +             ctataaataggggca  9.2

Randomizations:         1000
P-value threshold:      0.01
Motif score threshold:  6
Randomize nucleotides   OFF
Randomize dinucleotides OFF
Randomize motifs        OFF
Lowercase filtering     OFF
Pseudocount:            0.375
Random seed:            1
Clover: Cis-eLement OVERrepresentation
Compiled on Nov 17 2005

Sequence file: H4.1_D_virilis.fasta (1 sequences, 303 bp, 37% C+G)
Motif file: ../histone_motifs (14 motifs)

*** Over- and Under-represented Motifs:

Motif                                      Raw score 
                                                     
IRF-1|M00747 IRF1|                         1.7       
HiNF-D|HiNF-D|                             1.51      
TATA_box|M00252 TATA V$TATA_01|            1.3       
TBP|M00713 TBP F$TBP_Q6|                   0.909     
IRF-7|M00453 V$IRF7_01 IRF-7|              -0.27     
HEX|Hexamer|                               -0.661    
NEG|Negative element|                      -1.14     
Oct-1|M00138 V$OCT1_04 Oct-1|              -1.21     
Alpha-CP1|M00687 V$ALPHACP1_01 alpha-CP1|  -1.49     
AACCCT_box|AACCCT S. pombe|                -1.83     
GC_box|M00255 GC box V$GC_01|              -2.03     
E2F|M00516 E2F V$E2F_03|                   -3.71     
CCAAT_box|M00254 V$CAAT_01 CCAAT box|      -4.12     
SPT10|Spt10p|                              -4.26     

*** Motif Instances with Score >= 6:

Motif                                      Location   Strand  Sequence                 Score

>H4.1_D_virilis droVir1_dna range=scaffold_2413:850-1152 CG31613-RA CG31611-RA >droVir1_dna range=scaffold_2413:850-1152 CG31613-RA CG31611-RA 
TATA_box|M00252 TATA V$TATA_01|             69 -  83    -             gtatcgcttatatag  7.03
                 TBP|M00713 TBP F$TBP_Q6|   73 -  81    +                   cgcttatat  6.36
                           HiNF-D|HiNF-D|  124 - 139    -            gttcgtcgctttgccg  7.66
          TATA_box|M00252 TATA V$TATA_01|  212 - 226    +             gtataaatataagcg  6.6
                 TBP|M00713 TBP F$TBP_Q6|  218 - 226    -                   atataagcg  6.02
                       IRF-1|M00747 IRF1|  273 - 279    -                     aagtgaa  7.3
                       IRF-1|M00747 IRF1|  294 - 300    -                     aagtgaa  7.3

Randomizations:         1000
P-value threshold:      0.01
Motif score threshold:  6
Randomize nucleotides   OFF
Randomize dinucleotides OFF
Randomize motifs        OFF
Lowercase filtering     OFF
Pseudocount:            0.375
Random seed:            1
Clover: Cis-eLement OVERrepresentation
Compiled on Nov 17 2005

Sequence file: H4.1_D_yakuba.fasta (1 sequences, 291 bp, 39.5% C+G)
Motif file: ../histone_motifs (14 motifs)

*** Over- and Under-represented Motifs:

Motif                                      Raw score 
                                                     
TATA_box|M00252 TATA V$TATA_01|            1.94      
NEG|Negative element|                      1.45      
TBP|M00713 TBP F$TBP_Q6|                   1.25      
IRF-1|M00747 IRF1|                         0.94      
Alpha-CP1|M00687 V$ALPHACP1_01 alpha-CP1|  0.76      
HiNF-D|HiNF-D|                             0.118     
HEX|Hexamer|                               -0.487    
IRF-7|M00453 V$IRF7_01 IRF-7|              -0.671    
Oct-1|M00138 V$OCT1_04 Oct-1|              -1.43     
SPT10|Spt10p|                              -2.21     
E2F|M00516 E2F V$E2F_03|                   -2.43     
CCAAT_box|M00254 V$CAAT_01 CCAAT box|      -4.04     
GC_box|M00255 GC box V$GC_01|              -6.58     
AACCCT_box|AACCCT S. pombe|                -7.31     

*** Motif Instances with Score >= 6:

Motif                                      Location   Strand  Sequence                 Score

>H4.1_D_yakuba droYak1_dna range=chr2R:1272947-1273237 CG31613-RA CG31611-RA >droYak1_dna range=chr2R:1272947-1273237 CG31613-RA CG31611-RA >droYak1_dna range=chrU:44961988-44962278 CG31611-RA CG31613-RA 
TATA_box|M00252 TATA V$TATA_01|             78 -  92    -             tacctacttatatag  6.64
                 TBP|M00713 TBP F$TBP_Q6|   82 -  90    +                   tacttatat  7.29
                       IRF-1|M00747 IRF1|  111 - 117    -                     aagagaa  6.14
                       IRF-1|M00747 IRF1|  117 - 123    -                     aagagaa  6.14
Alpha-CP1|M00687 V$ALPHACP1_01 alpha-CP1|  135 - 145    -                 ctcattgacga  7.04
                    NEG|Negative element|  184 - 198    -             ggtttttggcgtttt  7.15
                    NEG|Negative element|  191 - 205    -             ggcgttttacgtata  6.01
          TATA_box|M00252 TATA V$TATA_01|  201 - 215    +             gtataaatagaggca  7.93

Randomizations:         1000
P-value threshold:      0.01
Motif score threshold:  6
Randomize nucleotides   OFF
Randomize dinucleotides OFF
Randomize motifs        OFF
Lowercase filtering     OFF
Pseudocount:            0.375
Random seed:            1
Clover: Cis-eLement OVERrepresentation
Compiled on Nov 17 2005

Sequence file: H4.1_H3.1_IR_A_gossypii.fasta (1 sequences, 461 bp, 57.3% C+G)
Motif file: ../histone_motifs (14 motifs)

*** Over- and Under-represented Motifs:

Motif                                      Raw score 
                                                     
TATA_box|M00252 TATA V$TATA_01|            3.51      
SPT10|Spt10p|                              2.55      
E2F|M00516 E2F V$E2F_03|                   1.92      
TBP|M00713 TBP F$TBP_Q6|                   1.43      
Alpha-CP1|M00687 V$ALPHACP1_01 alpha-CP1|  0.158     
HiNF-D|HiNF-D|                             -0.289    
HEX|Hexamer|                               -0.299    
Oct-1|M00138 V$OCT1_04 Oct-1|              -0.531    
IRF-1|M00747 IRF1|                         -0.693    
NEG|Negative element|                      -0.74     
CCAAT_box|M00254 V$CAAT_01 CCAAT box|      -1.98     
GC_box|M00255 GC box V$GC_01|              -2.28     
IRF-7|M00453 V$IRF7_01 IRF-7|              -2.59     
AACCCT_box|AACCCT S. pombe|                -5.4      

*** Motif Instances with Score >= 6:

Motif                                      Location   Strand  Sequence                 Score

>H4.1_H3.1_IR_A_gossypii 
TBP|M00713 TBP F$TBP_Q6|                    54 -  62    -                   ctttaaata  7
          TATA_box|M00252 TATA V$TATA_01|   54 -  68    +             ctttaaatatgctcc  6.53
                 E2F|M00516 E2F V$E2F_03|  178 - 189    +                tggcgcgcgaaa  6.53
                 E2F|M00516 E2F V$E2F_03|  178 - 189    -                tggcgcgcgaaa  8.54
                            SPT10|Spt10p|  202 - 222    +       tcataccagtttcttcgcgca  7.2
                            SPT10|Spt10p|  252 - 272    +       gcgtgctgtgcgtttctcaat  9.17
Alpha-CP1|M00687 V$ALPHACP1_01 alpha-CP1|  267 - 277    -                 ctcaatgcctg  6.75
                 TBP|M00713 TBP F$TBP_Q6|  368 - 376    +                   tgtgtatat  6.03
          TATA_box|M00252 TATA V$TATA_01|  371 - 385    +             gtatataaggcggcg  10.3
                 TBP|M00713 TBP F$TBP_Q6|  373 - 381    -                   atataaggc  7.25

Randomizations:         1000
P-value threshold:      0.01
Motif score threshold:  6
Randomize nucleotides   OFF
Randomize dinucleotides OFF
Randomize motifs        OFF
Lowercase filtering     OFF
Pseudocount:            0.375
Random seed:            1
Clover: Cis-eLement OVERrepresentation
Compiled on Nov 17 2005

Sequence file: H4.1_H3.1_IR_A_nidulans.fasta (1 sequences, 1135 bp, 51.5% C+G)
Motif file: ../histone_motifs (14 motifs)

*** Over- and Under-represented Motifs:

Motif                                      Raw score 
                                                     
AACCCT_box|AACCCT S. pombe|                3.7       
Alpha-CP1|M00687 V$ALPHACP1_01 alpha-CP1|  2.32      
GC_box|M00255 GC box V$GC_01|              2.2       
SPT10|Spt10p|                              1.96      
CCAAT_box|M00254 V$CAAT_01 CCAAT box|      1.47      
E2F|M00516 E2F V$E2F_03|                   0.627     
NEG|Negative element|                      0.458     
HEX|Hexamer|                               0.0755    
HiNF-D|HiNF-D|                             -6.45e-05 
IRF-1|M00747 IRF1|                         -0.508    
Oct-1|M00138 V$OCT1_04 Oct-1|              -0.75     
TBP|M00713 TBP F$TBP_Q6|                   -0.813    
IRF-7|M00453 V$IRF7_01 IRF-7|              -1.38     
TATA_box|M00252 TATA V$TATA_01|            -1.73     

*** Motif Instances with Score >= 6:

Motif                                      Location     Strand  Sequence                 Score

>H4.1_H3.1_IR_A_nidulans 
NEG|Negative element|                        72 -   86    -             gagatttaaggttaa  7
              AACCCT_box|AACCCT S. pombe|    76 -   98    -     tttaaggttaaagttgtgaggtg  6.16
                    NEG|Negative element|   103 -  117    -             taaattaaacgtcaa  6.77
                            SPT10|Spt10p|   124 -  144    -       ggcgagagatgttgagaatgg  9.66
    CCAAT_box|M00254 V$CAAT_01 CCAAT box|   235 -  246    +                atcgaccaatca  9.02
Alpha-CP1|M00687 V$ALPHACP1_01 alpha-CP1|   237 -  247    +                 cgaccaatcag  6.98
            GC_box|M00255 GC box V$GC_01|   246 -  259    +              agagggcggggcat  9.64
              AACCCT_box|AACCCT S. pombe|   437 -  459    -     ttcagggatggggttgggatcag  11.4
Alpha-CP1|M00687 V$ALPHACP1_01 alpha-CP1|   500 -  510    -                 cttattggctg  9.98
    CCAAT_box|M00254 V$CAAT_01 CCAAT box|   501 -  512    -                ttattggctgcc  7.06
                 E2F|M00516 E2F V$E2F_03|   508 -  519    -                ctgcccgggaaa  7.62
                 E2F|M00516 E2F V$E2F_03|   588 -  599    -                tgggccgcgaaa  7.07
            GC_box|M00255 GC box V$GC_01|   693 -  706    -              accacccgcctctc  6.35
            GC_box|M00255 GC box V$GC_01|   727 -  740    -              cccacccgccccct  8.23

Randomizations:         1000
P-value threshold:      0.01
Motif score threshold:  6
Randomize nucleotides   OFF
Randomize dinucleotides OFF
Randomize motifs        OFF
Lowercase filtering     OFF
Pseudocount:            0.375
Random seed:            1
Clover: Cis-eLement OVERrepresentation
Compiled on Nov 17 2005

Sequence file: H4.1_H3.1_IR_C_albicans.fasta (1 sequences, 970 bp, 33.4% C+G)
Motif file: ../histone_motifs (14 motifs)

*** Over- and Under-represented Motifs:

Motif                                      Raw score 
                                                     
SPT10|Spt10p|                              4.64      
E2F|M00516 E2F V$E2F_03|                   3.22      
AACCCT_box|AACCCT S. pombe|                0.775     
GC_box|M00255 GC box V$GC_01|              0.52      
HiNF-D|HiNF-D|                             0.43      
IRF-1|M00747 IRF1|                         0.00612   
NEG|Negative element|                      -0.0586   
CCAAT_box|M00254 V$CAAT_01 CCAAT box|      -0.184    
Oct-1|M00138 V$OCT1_04 Oct-1|              -0.267    
TBP|M00713 TBP F$TBP_Q6|                   -0.293    
HEX|Hexamer|                               -0.543    
Alpha-CP1|M00687 V$ALPHACP1_01 alpha-CP1|  -1.36     
IRF-7|M00453 V$IRF7_01 IRF-7|              -1.73     
TATA_box|M00252 TATA V$TATA_01|            -1.81     

*** Motif Instances with Score >= 6:

Motif                                      Location   Strand  Sequence                 Score

>H4.1_H3.1_IR_C_albicans 
HiNF-D|HiNF-D|                             205 - 220    -            ctccttctctctcgtt  7.04
                 E2F|M00516 E2F V$E2F_03|  222 - 233    +                tttcgcgcgttg  10.1
            GC_box|M00255 GC box V$GC_01|  261 - 274    +              tgagggtgtgtgtg  7.79
                 E2F|M00516 E2F V$E2F_03|  300 - 311    +                atgcgcgcccaa  8.04
                 E2F|M00516 E2F V$E2F_03|  300 - 311    -                atgcgcgcccaa  9.77
                           HiNF-D|HiNF-D|  352 - 367    -            ctctctctctctccgt  6.27
            Oct-1|M00138 V$OCT1_04 Oct-1|  400 - 422    -     acaagtaatttgcagattactct  6.16
            GC_box|M00255 GC box V$GC_01|  438 - 451    -              cacacacaccccaa  6.64
                 E2F|M00516 E2F V$E2F_03|  613 - 624    +                tttcgcggactc  6.99
                    NEG|Negative element|  628 - 642    +             tttacgctcaccaca  6.63
                            SPT10|Spt10p|  680 - 700    +       tcgtgctcttattttcgcgca  12.2
                 E2F|M00516 E2F V$E2F_03|  692 - 703    +                tttcgcgcactc  7.8
    CCAAT_box|M00254 V$CAAT_01 CCAAT box|  769 - 780    +                ccaaaccaaaca  7.01
              AACCCT_box|AACCCT S. pombe|  788 - 810    -     atcacggtttggatagtcattcc  8.29

Randomizations:         1000
P-value threshold:      0.01
Motif score threshold:  6
Randomize nucleotides   OFF
Randomize dinucleotides OFF
Randomize motifs        OFF
Lowercase filtering     OFF
Pseudocount:            0.375
Random seed:            1
Clover: Cis-eLement OVERrepresentation
Compiled on Nov 17 2005

Sequence file: H4.1_H3.1_IR_K_waltii.fasta (1 sequences, 611 bp, 41.9% C+G)
Motif file: ../histone_motifs (14 motifs)

*** Over- and Under-represented Motifs:

Motif                                      Raw score 
                                                     
SPT10|Spt10p|                              2.79      
TATA_box|M00252 TATA V$TATA_01|            1.54      
TBP|M00713 TBP F$TBP_Q6|                   1.54      
E2F|M00516 E2F V$E2F_03|                   1.1       
GC_box|M00255 GC box V$GC_01|              0.553     
HiNF-D|HiNF-D|                             0.229     
IRF-1|M00747 IRF1|                         -0.242    
NEG|Negative element|                      -0.301    
Oct-1|M00138 V$OCT1_04 Oct-1|              -0.547    
HEX|Hexamer|                               -0.66     
IRF-7|M00453 V$IRF7_01 IRF-7|              -0.882    
Alpha-CP1|M00687 V$ALPHACP1_01 alpha-CP1|  -1.91     
CCAAT_box|M00254 V$CAAT_01 CCAAT box|      -2.73     
AACCCT_box|AACCCT S. pombe|                -4.22     

*** Motif Instances with Score >= 6:

Motif                                      Location   Strand  Sequence                 Score

>H4.1_H3.1_IR_K_waltii 
TATA_box|M00252 TATA V$TATA_01|             87 - 101    -             tgccggtctttatat  7.2
                 TBP|M00713 TBP F$TBP_Q6|   93 - 101    +                   tctttatat  7.5
            GC_box|M00255 GC box V$GC_01|  132 - 145    -              gcgccccgcccggc  7.59
                 E2F|M00516 E2F V$E2F_03|  217 - 228    -                acacgcgcgaag  7.05
                            SPT10|Spt10p|  323 - 343    -       agtataaaatgatgagaagaa  6.02
          TATA_box|M00252 TATA V$TATA_01|  324 - 338    +             gtataaaatgatgag  6.78
                            SPT10|Spt10p|  333 - 353    -       gatgagaagaaactggaccgg  9.67
                            SPT10|Spt10p|  362 - 382    +       gcagaccaaaatcttcgcata  7.68
                 E2F|M00516 E2F V$E2F_03|  402 - 413    -                gctagcgcgaac  7.08
          TATA_box|M00252 TATA V$TATA_01|  523 - 537    +             ctatataaagaggaa  7.87
                 TBP|M00713 TBP F$TBP_Q6|  525 - 533    -                   atataaaga  7.95

Randomizations:         1000
P-value threshold:      0.01
Motif score threshold:  6
Randomize nucleotides   OFF
Randomize dinucleotides OFF
Randomize motifs        OFF
Lowercase filtering     OFF
Pseudocount:            0.375
Random seed:            1
Clover: Cis-eLement OVERrepresentation
Compiled on Nov 17 2005

Sequence file: H4.1_H3.1_IR_M_grisea.fasta (1 sequences, 1481 bp, 49% C+G)
Motif file: ../histone_motifs (14 motifs)

*** Over- and Under-represented Motifs:

Motif                                      Raw score 
                                                     
CCAAT_box|M00254 V$CAAT_01 CCAAT box|      0.974     
GC_box|M00255 GC box V$GC_01|              0.776     
E2F|M00516 E2F V$E2F_03|                   0.421     
IRF-7|M00453 V$IRF7_01 IRF-7|              0.308     
HEX|Hexamer|                               0.166     
IRF-1|M00747 IRF1|                         0.051     
HiNF-D|HiNF-D|                             -0.186    
Oct-1|M00138 V$OCT1_04 Oct-1|              -0.192    
NEG|Negative element|                      -0.421    
TBP|M00713 TBP F$TBP_Q6|                   -0.516    
Alpha-CP1|M00687 V$ALPHACP1_01 alpha-CP1|  -0.961    
SPT10|Spt10p|                              -1.89     
TATA_box|M00252 TATA V$TATA_01|            -2.1      
AACCCT_box|AACCCT S. pombe|                -3.53     

*** Motif Instances with Score >= 6:

Motif                                      Location     Strand  Sequence                 Score

>H4.1_H3.1_IR_M_grisea 
GC_box|M00255 GC box V$GC_01|               227 -  240    +              gtggggcggtgtgt  6.65
                 E2F|M00516 E2F V$E2F_03|   397 -  408    +                cttggcgcaaaa  7.45
                 E2F|M00516 E2F V$E2F_03|   397 -  408    -                cttggcgcaaaa  7.08
            GC_box|M00255 GC box V$GC_01|   406 -  419    -              aaaacccgcctcat  8.29
                 TBP|M00713 TBP F$TBP_Q6|   489 -  497    +                   tccttattt  6.35
    CCAAT_box|M00254 V$CAAT_01 CCAAT box|   513 -  524    -                tgattggacagt  8.38
            IRF-7|M00453 V$IRF7_01 IRF-7|   994 - 1011    -          ccaggtctcggtttcctt  7.67
            IRF-7|M00453 V$IRF7_01 IRF-7|  1000 - 1017    -          ctcggtttcctttcctca  7.03
    CCAAT_box|M00254 V$CAAT_01 CCAAT box|  1082 - 1093    +                taggaccaatca  7.88
            GC_box|M00255 GC box V$GC_01|  1244 - 1257    +              tttaggtggggcgg  6.8
                             HEX|Hexamer|  1333 - 1338    +                      gacttc  6.79
    CCAAT_box|M00254 V$CAAT_01 CCAAT box|  1380 - 1391    +                accaaccaaaaa  6.13
            Oct-1|M00138 V$OCT1_04 Oct-1|  1387 - 1409    -     aaaaaacatatacattcatccta  6.72
                    NEG|Negative element|  1431 - 1445    -             catcttgagccttca  6.23
                       IRF-1|M00747 IRF1|  1442 - 1448    +                     ttcattt  7.3

Randomizations:         1000
P-value threshold:      0.01
Motif score threshold:  6
Randomize nucleotides   OFF
Randomize dinucleotides OFF
Randomize motifs        OFF
Lowercase filtering     OFF
Pseudocount:            0.375
Random seed:            1
Clover: Cis-eLement OVERrepresentation
Compiled on Nov 17 2005

Sequence file: H4.1_H3.1_IR_S_bayanus.fasta (1 sequences, 657 bp, 42.2% C+G)
Motif file: ../histone_motifs (14 motifs)

*** Over- and Under-represented Motifs:

Motif                                      Raw score 
                                                     
SPT10|Spt10p|                              9.65      
E2F|M00516 E2F V$E2F_03|                   1.99      
TBP|M00713 TBP F$TBP_Q6|                   1.84      
TATA_box|M00252 TATA V$TATA_01|            1.6       
HiNF-D|HiNF-D|                             1.04      
NEG|Negative element|                      0.976     
IRF-7|M00453 V$IRF7_01 IRF-7|              0.569     
IRF-1|M00747 IRF1|                         0.497     
GC_box|M00255 GC box V$GC_01|              -0.224    
Oct-1|M00138 V$OCT1_04 Oct-1|              -0.359    
HEX|Hexamer|                               -0.65     
CCAAT_box|M00254 V$CAAT_01 CCAAT box|      -2.19     
Alpha-CP1|M00687 V$ALPHACP1_01 alpha-CP1|  -2.4      
AACCCT_box|AACCCT S. pombe|                -5.59     

*** Motif Instances with Score >= 6:

Motif                                      Location   Strand  Sequence                 Score

>H4.1_H3.1_IR_S_bayanus 
IRF-1|M00747 IRF1|                          67 -  73    -                     aagagaa  7.25
          TATA_box|M00252 TATA V$TATA_01|  103 - 117    -             cgcctgtatttataa  7.35
                           HiNF-D|HiNF-D|  179 - 194    +            gcggagaacgggggtg  6.55
                 E2F|M00516 E2F V$E2F_03|  210 - 221    +                attcgcgggcgt  6.78
                 E2F|M00516 E2F V$E2F_03|  246 - 257    -                tttcccgccaac  8.59
                 E2F|M00516 E2F V$E2F_03|  246 - 257    +                tttcccgccaac  7.9
            GC_box|M00255 GC box V$GC_01|  262 - 275    +              atggggcgaagcgg  6.49
                            SPT10|Spt10p|  264 - 284    -       ggggcgaagcggctggaacag  15.2
                            SPT10|Spt10p|  299 - 319    -       gatgcgaatttctcagaacgc  16.2
                            SPT10|Spt10p|  362 - 382    +       tcgtgctcacaacttcgcatt  14
            IRF-7|M00453 V$IRF7_01 IRF-7|  369 - 386    -          cacaacttcgcattgccc  7.29
                            SPT10|Spt10p|  396 - 416    +       ccgttctcgcaacttcgcaca  15.2
            IRF-7|M00453 V$IRF7_01 IRF-7|  428 - 445    -          agcacctttggattcctg  6.14
                    NEG|Negative element|  464 - 478    -             gacttttagcgtggc  7.96
                           HiNF-D|HiNF-D|  483 - 498    +            aacgaaaacgcccgag  7.57
          TATA_box|M00252 TATA V$TATA_01|  540 - 554    +             ccatataaaagagag  6.03
          TATA_box|M00252 TATA V$TATA_01|  542 - 556    +             atataaaagagagtg  7.83
                 TBP|M00713 TBP F$TBP_Q6|  542 - 550    -                   atataaaag  7.8
                 TBP|M00713 TBP F$TBP_Q6|  614 - 622    -                   atatataag  6.26
                 TBP|M00713 TBP F$TBP_Q6|  616 - 624    -                   atataagaa  7.46
          TATA_box|M00252 TATA V$TATA_01|  640 - 654    +             atatataaacacaag  6.72
                 TBP|M00713 TBP F$TBP_Q6|  640 - 648    -                   atatataaa  6.31
                 TBP|M00713 TBP F$TBP_Q6|  642 - 650    -                   atataaaca  6.91

Randomizations:         1000
P-value threshold:      0.01
Motif score threshold:  6
Randomize nucleotides   OFF
Randomize dinucleotides OFF
Randomize motifs        OFF
Lowercase filtering     OFF
Pseudocount:            0.375
Random seed:            1
Clover: Cis-eLement OVERrepresentation
Compiled on Nov 17 2005

Sequence file: H4.1_H3.1_IR_S_castellii.fasta (1 sequences, 516 bp, 40.3% C+G)
Motif file: ../histone_motifs (14 motifs)

*** Over- and Under-represented Motifs:

Motif                                      Raw score 
                                                     
SPT10|Spt10p|                              4.21      
CCAAT_box|M00254 V$CAAT_01 CCAAT box|      2.29      
Oct-1|M00138 V$OCT1_04 Oct-1|              1.56      
IRF-7|M00453 V$IRF7_01 IRF-7|              1.53      
HiNF-D|HiNF-D|                             1.24      
TBP|M00713 TBP F$TBP_Q6|                   1.1       
E2F|M00516 E2F V$E2F_03|                   0.872     
IRF-1|M00747 IRF1|                         0.457     
HEX|Hexamer|                               -0.083    
TATA_box|M00252 TATA V$TATA_01|            -0.183    
NEG|Negative element|                      -0.473    
Alpha-CP1|M00687 V$ALPHACP1_01 alpha-CP1|  -1.07     
GC_box|M00255 GC box V$GC_01|              -2.03     
AACCCT_box|AACCCT S. pombe|                -5.67     

*** Motif Instances with Score >= 6:

Motif                                      Location   Strand  Sequence                 Score

>H4.1_H3.1_IR_S_castellii 
IRF-1|M00747 IRF1|                          54 -  60    -                     aacagaa  6.02
                       IRF-1|M00747 IRF1|   60 -  66    -                     aaatgaa  6.26
                 TBP|M00713 TBP F$TBP_Q6|   99 - 107    -                   atataagaa  6.8
            IRF-7|M00453 V$IRF7_01 IRF-7|  172 - 189    +          acgaaaagggaaacaggc  6.61
                 E2F|M00516 E2F V$E2F_03|  184 - 195    -                acaggcgcgaaa  7.65
                            SPT10|Spt10p|  187 - 207    -       ggcgcgaaaaaaggggcacgt  9.1
    CCAAT_box|M00254 V$CAAT_01 CCAAT box|  205 - 216    -                cgtttggccata  7.09
            IRF-7|M00453 V$IRF7_01 IRF-7|  215 - 232    +          tactaaagcgaatctgcc  8.01
                            SPT10|Spt10p|  219 - 239    -       aaagcgaatctgccagcacgg  8.78
                            SPT10|Spt10p|  262 - 282    +       ccgttccagaattttcggtct  6.77
                           HiNF-D|HiNF-D|  275 - 290    -            ttcggtctctgtgggt  7.83
                            SPT10|Spt10p|  320 - 340    -       cctgcgaaactcctggtacgg  10.8
    CCAAT_box|M00254 V$CAAT_01 CCAAT box|  385 - 396    -                tgattggtcgct  9.07
          TATA_box|M00252 TATA V$TATA_01|  406 - 420    +             gtatatataaggatc  6.08
                 TBP|M00713 TBP F$TBP_Q6|  410 - 418    -                   atataagga  6.99
            Oct-1|M00138 V$OCT1_04 Oct-1|  461 - 483    -     ccttttattttacatttgccttt  8.34

Randomizations:         1000
P-value threshold:      0.01
Motif score threshold:  6
Randomize nucleotides   OFF
Randomize dinucleotides OFF
Randomize motifs        OFF
Lowercase filtering     OFF
Pseudocount:            0.375
Random seed:            1
Clover: Cis-eLement OVERrepresentation
Compiled on Nov 17 2005

Sequence file: H4.1_H3.1_IR_S_cerevisiae.fasta (1 sequences, 648 bp, 37.3% C+G)
Motif file: ../histone_motifs (14 motifs)

*** Over- and Under-represented Motifs:

Motif                                      Raw score 
                                                     
SPT10|Spt10p|                              11.1      
NEG|Negative element|                      2.99      
GC_box|M00255 GC box V$GC_01|              2.4       
TATA_box|M00252 TATA V$TATA_01|            1.7       
E2F|M00516 E2F V$E2F_03|                   1.55      
TBP|M00713 TBP F$TBP_Q6|                   1.4       
HiNF-D|HiNF-D|                             1.36      
IRF-7|M00453 V$IRF7_01 IRF-7|              0.369     
Oct-1|M00138 V$OCT1_04 Oct-1|              -0.285    
IRF-1|M00747 IRF1|                         -0.321    
CCAAT_box|M00254 V$CAAT_01 CCAAT box|      -0.511    
HEX|Hexamer|                               -0.635    
Alpha-CP1|M00687 V$ALPHACP1_01 alpha-CP1|  -0.835    
AACCCT_box|AACCCT S. pombe|                -3.8      

*** Motif Instances with Score >= 6:

Motif                                      Location   Strand  Sequence                 Score

>H4.1_H3.1_IR_S_cerevisiae 
TATA_box|M00252 TATA V$TATA_01|             96 - 110    -             tctcggtatttatag  8.43
                 TBP|M00713 TBP F$TBP_Q6|  102 - 110    +                   tatttatag  6.12
    CCAAT_box|M00254 V$CAAT_01 CCAAT box|  160 - 171    +                tttacccaatga  6.57
            GC_box|M00255 GC box V$GC_01|  172 - 185    +              atggggaagggggg  9.33
                           HiNF-D|HiNF-D|  173 - 188    +            tggggaagggggggtg  7.59
            GC_box|M00255 GC box V$GC_01|  173 - 186    +              tggggaaggggggg  7.64
                 E2F|M00516 E2F V$E2F_03|  204 - 215    +                attcgcgggcat  7.46
                            SPT10|Spt10p|  258 - 278    -       ggggagaagcgctcggaacag  17.7
                           HiNF-D|HiNF-D|  259 - 274    +            gggagaagcgctcgga  7.01
                            SPT10|Spt10p|  293 - 313    -       gatgcgaagttttcagaacgc  17.2
            IRF-7|M00453 V$IRF7_01 IRF-7|  312 - 329    -          gcggtttccaaattcggc  6
                 E2F|M00516 E2F V$E2F_03|  324 - 335    +                ttcggcggggag  8.22
                            SPT10|Spt10p|  357 - 377    +       tcgttctcacattttcgcatt  14.4
            IRF-7|M00453 V$IRF7_01 IRF-7|  364 - 381    -          cacattttcgcattgtcc  6.57
                            SPT10|Spt10p|  391 - 411    +       tcgttctcacaatttctcaca  15.1
                    NEG|Negative element|  459 - 473    -             gacttttagcgtgga  10.1
                           HiNF-D|HiNF-D|  479 - 494    +            acgaaatgcccgggcg  6.25
          TATA_box|M00252 TATA V$TATA_01|  539 - 553    +             atataaaagactgtg  6.98
                 TBP|M00713 TBP F$TBP_Q6|  539 - 547    -                   atataaaag  7.42
                 TBP|M00713 TBP F$TBP_Q6|  584 - 592    +                   cttttatat  6.6
          TATA_box|M00252 TATA V$TATA_01|  631 - 645    +             atatataaacgcaaa  6.17
                 TBP|M00713 TBP F$TBP_Q6|  633 - 641    -                   atataaacg  6.65

Randomizations:         1000
P-value threshold:      0.01
Motif score threshold:  6
Randomize nucleotides   OFF
Randomize dinucleotides OFF
Randomize motifs        OFF
Lowercase filtering     OFF
Pseudocount:            0.375
Random seed:            1
Clover: Cis-eLement OVERrepresentation
Compiled on Nov 17 2005

Sequence file: H4.1_H3.1_IR_S_kluyveri.fasta (1 sequences, 676 bp, 54.6% C+G)
Motif file: ../histone_motifs (14 motifs)

*** Over- and Under-represented Motifs:

Motif                                      Raw score 
                                                     
SPT10|Spt10p|                              4.79      
TATA_box|M00252 TATA V$TATA_01|            2.03      
TBP|M00713 TBP F$TBP_Q6|                   2         
IRF-1|M00747 IRF1|                         1.9       
IRF-7|M00453 V$IRF7_01 IRF-7|              1.31      
HiNF-D|HiNF-D|                             0.565     
E2F|M00516 E2F V$E2F_03|                   0.335     
Alpha-CP1|M00687 V$ALPHACP1_01 alpha-CP1|  0.237     
Oct-1|M00138 V$OCT1_04 Oct-1|              -0.237    
NEG|Negative element|                      -0.506    
HEX|Hexamer|                               -0.507    
CCAAT_box|M00254 V$CAAT_01 CCAAT box|      -0.711    
GC_box|M00255 GC box V$GC_01|              -1.04     
AACCCT_box|AACCCT S. pombe|                -6.47     

*** Motif Instances with Score >= 6:

Motif                                      Location   Strand  Sequence                 Score

>H4.1_H3.1_IR_S_kluyveri 
IRF-1|M00747 IRF1|                          50 -  56    -                     aagagaa  8.29
                 TBP|M00713 TBP F$TBP_Q6|   55 -  63    -                   aaataagaa  7.94
                       IRF-1|M00747 IRF1|   78 -  84    -                     aaaagaa  7.68
                            SPT10|Spt10p|   80 - 100    -       aagaagaaaaaacgagagcaa  7.64
            IRF-7|M00453 V$IRF7_01 IRF-7|  125 - 142    +          aaggaaggcgaaaaagag  8.39
          TATA_box|M00252 TATA V$TATA_01|  141 - 155    -             agctttcttatatac  7.86
                 TBP|M00713 TBP F$TBP_Q6|  145 - 153    +                   ttcttatat  8.34
                 TBP|M00713 TBP F$TBP_Q6|  150 - 158    -                   atatacagg  6.42
    CCAAT_box|M00254 V$CAAT_01 CCAAT box|  165 - 176    +                ggtggccaaaga  6.44
                            SPT10|Spt10p|  202 - 222    +       gcgttcctgttttttctcgcg  7.86
                 E2F|M00516 E2F V$E2F_03|  214 - 225    +                tttctcgcgcag  6.12
                            SPT10|Spt10p|  236 - 256    -       catgcgaagaaactggtccgg  6.21
Alpha-CP1|M00687 V$ALPHACP1_01 alpha-CP1|  278 - 288    +                 acggcaatgag  7.35
                            SPT10|Spt10p|  406 - 426    +       ccgtgcccgcagcttcgcacc  11.9
          TATA_box|M00252 TATA V$TATA_01|  567 - 581    -             cccggctatataaac  7.94
                 TBP|M00713 TBP F$TBP_Q6|  572 - 580    -                   ctatataaa  7.12
          TATA_box|M00252 TATA V$TATA_01|  572 - 586    +             ctatataaactcgtc  8.32
                       IRF-1|M00747 IRF1|  620 - 626    +                     ttctctt  6.83
                       IRF-1|M00747 IRF1|  626 - 632    +                     ttctctt  6.83

Randomizations:         1000
P-value threshold:      0.01
Motif score threshold:  6
Randomize nucleotides   OFF
Randomize dinucleotides OFF
Randomize motifs        OFF
Lowercase filtering     OFF
Pseudocount:            0.375
Random seed:            1
Clover: Cis-eLement OVERrepresentation
Compiled on Nov 17 2005

Sequence file: H4.1_H3.1_IR_S_kudriavzevii.fasta (1 sequences, 652 bp, 39.4% C+G)
Motif file: ../histone_motifs (14 motifs)

*** Over- and Under-represented Motifs:

Motif                                      Raw score 
                                                     
SPT10|Spt10p|                              10.5      
TATA_box|M00252 TATA V$TATA_01|            1.66      
TBP|M00713 TBP F$TBP_Q6|                   1.09      
IRF-7|M00453 V$IRF7_01 IRF-7|              1.07      
NEG|Negative element|                      1.03      
IRF-1|M00747 IRF1|                         1.03      
HiNF-D|HiNF-D|                             0.363     
HEX|Hexamer|                               -0.449    
Oct-1|M00138 V$OCT1_04 Oct-1|              -0.532    
AACCCT_box|AACCCT S. pombe|                -0.858    
Alpha-CP1|M00687 V$ALPHACP1_01 alpha-CP1|  -1.51     
E2F|M00516 E2F V$E2F_03|                   -1.77     
GC_box|M00255 GC box V$GC_01|              -2.43     
CCAAT_box|M00254 V$CAAT_01 CCAAT box|      -2.74     

*** Motif Instances with Score >= 6:

Motif                                      Location   Strand  Sequence                 Score

>H4.1_H3.1_IR_S_kudriavzevii 
TATA_box|M00252 TATA V$TATA_01|             46 -  60    +             gtataaataacggtt  7.26
                       IRF-1|M00747 IRF1|   63 -  69    -                     aagtgaa  7.84
          TATA_box|M00252 TATA V$TATA_01|  103 - 117    -             ccgccgtatttataa  8.38
                            SPT10|Spt10p|  264 - 284    -       tgggcgaagcgctcggaacag  16.9
                           HiNF-D|HiNF-D|  265 - 280    +            gggcgaagcgctcgga  6.46
                            SPT10|Spt10p|  299 - 319    -       gatgcgaatttttcagaacgc  15.3
              AACCCT_box|AACCCT S. pombe|  315 - 337    -     aacgcggttaccgattcggtgga  6.28
                            SPT10|Spt10p|  360 - 380    +       gcgttctcacaacttcgcaat  14.6
                            SPT10|Spt10p|  394 - 414    +       tcgttcccacaatttcgcact  16.7
                            SPT10|Spt10p|  439 - 459    +       tcctggccgtaatatctcccc  6.1
                    NEG|Negative element|  462 - 476    -             gacttttagcgtggg  8.02
                 TBP|M00713 TBP F$TBP_Q6|  542 - 550    -                   atataagag  7.05
            IRF-7|M00453 V$IRF7_01 IRF-7|  563 - 580    +          tcggaatacaaaatttcc  7.82
                 TBP|M00713 TBP F$TBP_Q6|  637 - 645    -                   atataaaca  6.65

Randomizations:         1000
P-value threshold:      0.01
Motif score threshold:  6
Randomize nucleotides   OFF
Randomize dinucleotides OFF
Randomize motifs        OFF
Lowercase filtering     OFF
Pseudocount:            0.375
Random seed:            1
Clover: Cis-eLement OVERrepresentation
Compiled on Nov 17 2005

Sequence file: H4.1_H3.1_IR_S_mikatae.fasta (1 sequences, 652 bp, 39.1% C+G)
Motif file: ../histone_motifs (14 motifs)

*** Over- and Under-represented Motifs:

Motif                                      Raw score 
                                                     
SPT10|Spt10p|                              10.2      
NEG|Negative element|                      2.88      
HiNF-D|HiNF-D|                             1.97      
E2F|M00516 E2F V$E2F_03|                   1.81      
TBP|M00713 TBP F$TBP_Q6|                   1.07      
TATA_box|M00252 TATA V$TATA_01|            1.03      
IRF-1|M00747 IRF1|                         0.926     
CCAAT_box|M00254 V$CAAT_01 CCAAT box|      0.667     
Alpha-CP1|M00687 V$ALPHACP1_01 alpha-CP1|  -0.456    
Oct-1|M00138 V$OCT1_04 Oct-1|              -0.61     
HEX|Hexamer|                               -0.668    
IRF-7|M00453 V$IRF7_01 IRF-7|              -1.12     
GC_box|M00255 GC box V$GC_01|              -1.34     
AACCCT_box|AACCCT S. pombe|                -5.44     

*** Motif Instances with Score >= 6:

Motif                                      Location   Strand  Sequence                 Score

>H4.1_H3.1_IR_S_mikatae 
Alpha-CP1|M00687 V$ALPHACP1_01 alpha-CP1|   67 -  77    +                 aagacaacgag  6.02
          TATA_box|M00252 TATA V$TATA_01|  102 - 116    -             tgtccgtatttataa  6.14
    CCAAT_box|M00254 V$CAAT_01 CCAAT box|  122 - 133    -                ggattggctaat  7.66
                           HiNF-D|HiNF-D|  179 - 194    +            acggagaacgggggtg  8.98
                 E2F|M00516 E2F V$E2F_03|  211 - 222    +                attcgcgccatt  6.97
                       IRF-1|M00747 IRF1|  239 - 245    +                     ttcagtt  6.82
                            SPT10|Spt10p|  264 - 284    -       ggggtgaagcgctcggaacag  16.5
                            SPT10|Spt10p|  299 - 319    -       gatgcgaatttttcagaacgc  15.4
                 E2F|M00516 E2F V$E2F_03|  330 - 341    +                ttcggcgggcag  8.75
                            SPT10|Spt10p|  360 - 380    +       ccgttctcataacttcgcact  16.2
                            SPT10|Spt10p|  394 - 414    +       tcgttcccacaatttctcact  14.8
                    NEG|Negative element|  462 - 476    -             gacttttagcgtgga  10
          TATA_box|M00252 TATA V$TATA_01|  540 - 554    +             atatataagagacgg  7.69
                 TBP|M00713 TBP F$TBP_Q6|  542 - 550    -                   atataagag  7.25
          TATA_box|M00252 TATA V$TATA_01|  542 - 556    +             atataagagacggtg  6.09
                       IRF-1|M00747 IRF1|  594 - 600    +                     ttcactt  7.34
                 TBP|M00713 TBP F$TBP_Q6|  612 - 620    -                   ctataaaga  6.77

Randomizations:         1000
P-value threshold:      0.01
Motif score threshold:  6
Randomize nucleotides   OFF
Randomize dinucleotides OFF
Randomize motifs        OFF
Lowercase filtering     OFF
Pseudocount:            0.375
Random seed:            1
Clover: Cis-eLement OVERrepresentation
Compiled on Nov 17 2005

Sequence file: H4.1_H3.1_IR_S_paradoxus.fasta (1 sequences, 649 bp, 38.8% C+G)
Motif file: ../histone_motifs (14 motifs)

*** Over- and Under-represented Motifs:

Motif                                      Raw score 
                                                     
SPT10|Spt10p|                              10.2      
NEG|Negative element|                      1.36      
E2F|M00516 E2F V$E2F_03|                   1.26      
TBP|M00713 TBP F$TBP_Q6|                   1.08      
IRF-7|M00453 V$IRF7_01 IRF-7|              1.05      
TATA_box|M00252 TATA V$TATA_01|            1         
HiNF-D|HiNF-D|                             0.745     
HEX|Hexamer|                               -0.186    
CCAAT_box|M00254 V$CAAT_01 CCAAT box|      -0.411    
IRF-1|M00747 IRF1|                         -0.545    
Oct-1|M00138 V$OCT1_04 Oct-1|              -0.592    
Alpha-CP1|M00687 V$ALPHACP1_01 alpha-CP1|  -0.765    
GC_box|M00255 GC box V$GC_01|              -0.978    
AACCCT_box|AACCCT S. pombe|                -5.73     

*** Motif Instances with Score >= 6:

Motif                                      Location   Strand  Sequence                 Score

>H4.1_H3.1_IR_S_paradoxus 
IRF-7|M00453 V$IRF7_01 IRF-7|               53 -  70    +          tagaaatatgaaagaagg  7.41
          TATA_box|M00252 TATA V$TATA_01|   99 - 113    -             cgtctgtatttataa  6.4
    CCAAT_box|M00254 V$CAAT_01 CCAAT box|  164 - 175    +                tttacccaatga  6.59
                 E2F|M00516 E2F V$E2F_03|  206 - 217    +                attcgcgggcat  7.35
                            SPT10|Spt10p|  260 - 280    -       ggggagaagcgctcggaacag  17
                           HiNF-D|HiNF-D|  261 - 276    +            gggagaagcgctcgga  6.48
                            SPT10|Spt10p|  295 - 315    -       gatgcgaatttttcagaacgc  15.4
                           HiNF-D|HiNF-D|  320 - 335    +            accgaattcggcgggg  6.66
                 E2F|M00516 E2F V$E2F_03|  326 - 337    +                ttcggcgggggg  7.89
                            SPT10|Spt10p|  357 - 377    +       tcattctcacaatttcgcatt  13.3
            IRF-7|M00453 V$IRF7_01 IRF-7|  364 - 381    -          cacaatttcgcattgtcc  7.08
                            SPT10|Spt10p|  391 - 411    +       tcgttcccacaatttctcaca  15.4
                    NEG|Negative element|  459 - 473    -             gacttttagcgtggg  8.44
          TATA_box|M00252 TATA V$TATA_01|  538 - 552    +             atatataaaagaccg  6.54
                 TBP|M00713 TBP F$TBP_Q6|  540 - 548    -                   atataaaag  7.3
          TATA_box|M00252 TATA V$TATA_01|  540 - 554    +             atataaaagaccgta  7.06

Randomizations:         1000
P-value threshold:      0.01
Motif score threshold:  6
Randomize nucleotides   OFF
Randomize dinucleotides OFF
Randomize motifs        OFF
Lowercase filtering     OFF
Pseudocount:            0.375
Random seed:            1
Clover: Cis-eLement OVERrepresentation
Compiled on Nov 17 2005

Sequence file: H4.1_H3.1_IR_S_pombe.fasta (1 sequences, 432 bp, 32.4% C+G)
Motif file: ../histone_motifs (14 motifs)

*** Over- and Under-represented Motifs:

Motif                                      Raw score 
                                                     
AACCCT_box|AACCCT S. pombe|                18.4      
HiNF-D|HiNF-D|                             0.621     
Oct-1|M00138 V$OCT1_04 Oct-1|              0.607     
TBP|M00713 TBP F$TBP_Q6|                   0.163     
NEG|Negative element|                      -0.171    
HEX|Hexamer|                               -0.333    
IRF-1|M00747 IRF1|                         -0.516    
TATA_box|M00252 TATA V$TATA_01|            -0.991    
IRF-7|M00453 V$IRF7_01 IRF-7|              -1.09     
E2F|M00516 E2F V$E2F_03|                   -1.27     
Alpha-CP1|M00687 V$ALPHACP1_01 alpha-CP1|  -1.57     
GC_box|M00255 GC box V$GC_01|              -1.99     
SPT10|Spt10p|                              -2.69     
CCAAT_box|M00254 V$CAAT_01 CCAAT box|      -2.75     

*** Motif Instances with Score >= 6:

Motif                                      Location   Strand  Sequence                 Score

>H4.1_H3.1_IR_S_pombe 
HiNF-D|HiNF-D|                             220 - 235    -            gggcgacgctgtctat  6.2
              AACCCT_box|AACCCT S. pombe|  248 - 270    +     tgcatcaaaaccctaaccctgct  25.1

Randomizations:         1000
P-value threshold:      0.01
Motif score threshold:  6
Randomize nucleotides   OFF
Randomize dinucleotides OFF
Randomize motifs        OFF
Lowercase filtering     OFF
Pseudocount:            0.375
Random seed:            1
Clover: Cis-eLement OVERrepresentation
Compiled on Nov 17 2005

Sequence file: HIST1H2AA_HIST1H2BA_H_sapiens.fasta (1 sequences, 348 bp, 47.4% C+G)
Motif file: ../histone_motifs (14 motifs)

*** Over- and Under-represented Motifs:

Motif                                      Raw score 
                                                     
Alpha-CP1|M00687 V$ALPHACP1_01 alpha-CP1|  4.33      
CCAAT_box|M00254 V$CAAT_01 CCAAT box|      3.46      
TATA_box|M00252 TATA V$TATA_01|            3.42      
TBP|M00713 TBP F$TBP_Q6|                   1.74      
Oct-1|M00138 V$OCT1_04 Oct-1|              1.58      
IRF-1|M00747 IRF1|                         0.92      
HEX|Hexamer|                               -0.0902   
IRF-7|M00453 V$IRF7_01 IRF-7|              -0.204    
GC_box|M00255 GC box V$GC_01|              -0.688    
HiNF-D|HiNF-D|                             -0.873    
NEG|Negative element|                      -1.48     
SPT10|Spt10p|                              -1.73     
E2F|M00516 E2F V$E2F_03|                   -2.45     
AACCCT_box|AACCCT S. pombe|                -4.2      

*** Motif Instances with Score >= 6:

Motif                                      Location   Strand  Sequence                 Score

>HIST1H2AA_HIST1H2BA_H_sapiens NM_170745-NM_170610 hg17_dna range=chr6:25834769-25835116 NM_170745 NM_170610
TATA_box|M00252 TATA V$TATA_01|             19 -  33    -             tgggcctatttatag  8.89
                 TBP|M00713 TBP F$TBP_Q6|   25 -  33    +                   tatttatag  7.07
Alpha-CP1|M00687 V$ALPHACP1_01 alpha-CP1|   59 -  69    -                 ctgattggctg  10.8
    CCAAT_box|M00254 V$CAAT_01 CCAAT box|   60 -  71    -                tgattggctgat  9.4
    CCAAT_box|M00254 V$CAAT_01 CCAAT box|   77 -  88    +                tctacccaatca  8.3
Alpha-CP1|M00687 V$ALPHACP1_01 alpha-CP1|   79 -  89    +                 tacccaatcag  7.74
            Oct-1|M00138 V$OCT1_04 Oct-1|  105 - 127    -     tcgcctcatttgcattcacgcca  8
    CCAAT_box|M00254 V$CAAT_01 CCAAT box|  134 - 145    +                attgtccaatca  8.59
          TATA_box|M00252 TATA V$TATA_01|  178 - 192    -             cgtgcctataaatac  6.78
                 TBP|M00713 TBP F$TBP_Q6|  183 - 191    -                   ctataaata  7.8
          TATA_box|M00252 TATA V$TATA_01|  183 - 197    +             ctataaataccgcat  9.38
                       IRF-1|M00747 IRF1|  310 - 316    -                     aaaagaa  6.95

Randomizations:         1000
P-value threshold:      0.01
Motif score threshold:  6
Randomize nucleotides   OFF
Randomize dinucleotides OFF
Randomize motifs        OFF
Lowercase filtering     OFF
Pseudocount:            0.375
Random seed:            1
Clover: Cis-eLement OVERrepresentation
Compiled on Nov 17 2005

Sequence file: HIST1H2AB_H_sapiens.fasta (1 sequences, 1000 bp, 45.3% C+G)
Motif file: ../histone_motifs (14 motifs)

*** Over- and Under-represented Motifs:

Motif                                      Raw score 
                                                     
CCAAT_box|M00254 V$CAAT_01 CCAAT box|      2.09      
Alpha-CP1|M00687 V$ALPHACP1_01 alpha-CP1|  1.63      
IRF-1|M00747 IRF1|                         0.527     
HiNF-D|HiNF-D|                             0.374     
Oct-1|M00138 V$OCT1_04 Oct-1|              0.195     
SPT10|Spt10p|                              0.0959    
HEX|Hexamer|                               0.0813    
GC_box|M00255 GC box V$GC_01|              -0.0174   
IRF-7|M00453 V$IRF7_01 IRF-7|              -0.12     
TBP|M00713 TBP F$TBP_Q6|                   -0.144    
TATA_box|M00252 TATA V$TATA_01|            -0.823    
NEG|Negative element|                      -0.915    
E2F|M00516 E2F V$E2F_03|                   -2.87     
AACCCT_box|AACCCT S. pombe|                -3.09     

*** Motif Instances with Score >= 6:

Motif                                      Location     Strand  Sequence                 Score

>HIST1H2AB_H_sapiens hg17_dna range=chr6:26141775-26142774 NM_003513 NP_003504 H2A 1 bp downstream - 999 bp upstream -
TATA_box|M00252 TATA V$TATA_01|              68 -   82    -             gagaagtatttatac  6.13
                 TBP|M00713 TBP F$TBP_Q6|    74 -   82    +                   tatttatac  6.33
Alpha-CP1|M00687 V$ALPHACP1_01 alpha-CP1|   111 -  121    -                 cccattggcta  9.12
    CCAAT_box|M00254 V$CAAT_01 CCAAT box|   112 -  123    -                ccattggctaat  9.58
    CCAAT_box|M00254 V$CAAT_01 CCAAT box|   128 -  139    +                aatacccaatgg  6.04
            IRF-7|M00453 V$IRF7_01 IRF-7|   137 -  154    +          tgggaaatcagaatctgc  6.24
            Oct-1|M00138 V$OCT1_04 Oct-1|   142 -  164    -     aatcagaatctgcatccttcatt  6.39
            Oct-1|M00138 V$OCT1_04 Oct-1|   155 -  177    -     atccttcatttgcatgtaatcct  6.82
                       IRF-1|M00747 IRF1|   159 -  165    +                     ttcattt  7.42
    CCAAT_box|M00254 V$CAAT_01 CCAAT box|   253 -  264    -                taattggccgaa  6.01
                            SPT10|Spt10p|   309 -  329    +       ttgttctggttattttgactt  7.62
                           HiNF-D|HiNF-D|   329 -  344    -            ttcagccgctcgtgct  7.06
            GC_box|M00255 GC box V$GC_01|   737 -  750    +              aaggggagggggag  6.73
            IRF-7|M00453 V$IRF7_01 IRF-7|   759 -  776    +          aagaaaagcgaatacccc  6.24

Randomizations:         1000
P-value threshold:      0.01
Motif score threshold:  6
Randomize nucleotides   OFF
Randomize dinucleotides OFF
Randomize motifs        OFF
Lowercase filtering     OFF
Pseudocount:            0.375
Random seed:            1
Clover: Cis-eLement OVERrepresentation
Compiled on Nov 17 2005

Sequence file: HIST1H2AD_HIST1H2BF_H_sapiens.fasta (1 sequences, 317 bp, 35.3% C+G)
Motif file: ../histone_motifs (14 motifs)

*** Over- and Under-represented Motifs:

Motif                                      Raw score 
                                                     
CCAAT_box|M00254 V$CAAT_01 CCAAT box|      4.11      
Oct-1|M00138 V$OCT1_04 Oct-1|              2.4       
IRF-1|M00747 IRF1|                         1.57      
Alpha-CP1|M00687 V$ALPHACP1_01 alpha-CP1|  1.15      
HEX|Hexamer|                               0.0318    
TBP|M00713 TBP F$TBP_Q6|                   -0.164    
NEG|Negative element|                      -1.06     
IRF-7|M00453 V$IRF7_01 IRF-7|              -1.43     
TATA_box|M00252 TATA V$TATA_01|            -1.52     
HiNF-D|HiNF-D|                             -1.91     
SPT10|Spt10p|                              -2.88     
E2F|M00516 E2F V$E2F_03|                   -3.37     
GC_box|M00255 GC box V$GC_01|              -4.47     
AACCCT_box|AACCCT S. pombe|                -5.62     

*** Motif Instances with Score >= 6:

Motif                                      Location   Strand  Sequence                 Score

>HIST1H2AD_HIST1H2BF_H_sapiens NM_021065-NM_003522 hg17_dna range=chr6:26307450-26307766 NM_021065 NM_003522
IRF-1|M00747 IRF1|                          48 -  54    -                     aagtgaa  7.15
Alpha-CP1|M00687 V$ALPHACP1_01 alpha-CP1|  112 - 122    -                 ttgattggcta  6.69
    CCAAT_box|M00254 V$CAAT_01 CCAAT box|  113 - 124    -                tgattggctaga  10.4
            Oct-1|M00138 V$OCT1_04 Oct-1|  156 - 178    -     tcacctaatttgcataccacagg  8.69
    CCAAT_box|M00254 V$CAAT_01 CCAAT box|  193 - 204    +                ttcatccaatca  8.01
Alpha-CP1|M00687 V$ALPHACP1_01 alpha-CP1|  195 - 205    +                 catccaatcaa  6.5
                       IRF-1|M00747 IRF1|  282 - 288    +                     ttctctt  7.31

Randomizations:         1000
P-value threshold:      0.01
Motif score threshold:  6
Randomize nucleotides   OFF
Randomize dinucleotides OFF
Randomize motifs        OFF
Lowercase filtering     OFF
Pseudocount:            0.375
Random seed:            1
Clover: Cis-eLement OVERrepresentation
Compiled on Nov 17 2005

Sequence file: HIST1H2AJ_HIST1H2BM_H_sapiens.fasta (1 sequences, 305 bp, 38.4% C+G)
Motif file: ../histone_motifs (14 motifs)

*** Over- and Under-represented Motifs:

Motif                                      Raw score 
                                                     
E2F|M00516 E2F V$E2F_03|                   5.12      
Oct-1|M00138 V$OCT1_04 Oct-1|              2.95      
IRF-7|M00453 V$IRF7_01 IRF-7|              2.23      
CCAAT_box|M00254 V$CAAT_01 CCAAT box|      1.82      
NEG|Negative element|                      0.902     
TBP|M00713 TBP F$TBP_Q6|                   0.777     
Alpha-CP1|M00687 V$ALPHACP1_01 alpha-CP1|  0.723     
IRF-1|M00747 IRF1|                         0.352     
HEX|Hexamer|                               -0.129    
TATA_box|M00252 TATA V$TATA_01|            -0.263    
HiNF-D|HiNF-D|                             -0.449    
AACCCT_box|AACCCT S. pombe|                -1.32     
SPT10|Spt10p|                              -3.4      
GC_box|M00255 GC box V$GC_01|              -4.05     

*** Motif Instances with Score >= 6:

Motif                                      Location   Strand  Sequence                 Score

>HIST1H2AJ_HIST1H2BM_H_sapiens NM_021066-NM_003521 hg17_dna range=chr6:27890497-27890801 NM_021066 NM_003521
IRF-1|M00747 IRF1|                          40 -  46    -                     aaatgaa  6.19
                 E2F|M00516 E2F V$E2F_03|   77 -  88    +                ctgggcgcgaaa  8.84
                 E2F|M00516 E2F V$E2F_03|   77 -  88    -                ctgggcgcgaaa  11.4
                    NEG|Negative element|   78 -  92    +             tgggcgcgaaaagga  6.68
            IRF-7|M00453 V$IRF7_01 IRF-7|   82 -  99    +          cgcgaaaaggaagctgtg  8.54
    CCAAT_box|M00254 V$CAAT_01 CCAAT box|  100 - 111    -                cgattggcttac  7.48
    CCAAT_box|M00254 V$CAAT_01 CCAAT box|  163 - 174    -                tgattgggcaaa  7.23
Alpha-CP1|M00687 V$ALPHACP1_01 alpha-CP1|  203 - 213    +                 tcaccaatcag  6.97
            Oct-1|M00138 V$OCT1_04 Oct-1|  228 - 250    -     actcctaatttgcataataacat  9.26

Randomizations:         1000
P-value threshold:      0.01
Motif score threshold:  6
Randomize nucleotides   OFF
Randomize dinucleotides OFF
Randomize motifs        OFF
Lowercase filtering     OFF
Pseudocount:            0.375
Random seed:            1
Clover: Cis-eLement OVERrepresentation
Compiled on Nov 17 2005

Sequence file: HIST1H2AK_HIST1H2BN_H_sapiens.fasta (1 sequences, 324 bp, 41.7% C+G)
Motif file: ../histone_motifs (14 motifs)

*** Over- and Under-represented Motifs:

Motif                                      Raw score 
                                                     
CCAAT_box|M00254 V$CAAT_01 CCAAT box|      2.63      
NEG|Negative element|                      0.97      
Alpha-CP1|M00687 V$ALPHACP1_01 alpha-CP1|  0.908     
TATA_box|M00252 TATA V$TATA_01|            0.341     
IRF-7|M00453 V$IRF7_01 IRF-7|              0.294     
TBP|M00713 TBP F$TBP_Q6|                   0.178     
HiNF-D|HiNF-D|                             -0.183    
IRF-1|M00747 IRF1|                         -0.348    
HEX|Hexamer|                               -0.529    
AACCCT_box|AACCCT S. pombe|                -1.31     
Oct-1|M00138 V$OCT1_04 Oct-1|              -1.49     
SPT10|Spt10p|                              -1.49     
GC_box|M00255 GC box V$GC_01|              -1.55     
E2F|M00516 E2F V$E2F_03|                   -3.03     

*** Motif Instances with Score >= 6:

Motif                                      Location   Strand  Sequence                 Score

>HIST1H2AK_HIST1H2BN_H_sapiens NM_003510-NM_003520 hg17_dna range=chr6:27914096-27914419 NM_003510 NM_003520
NEG|Negative element|                       41 -  55    +             gtaacgctaaagctc  7.02
          TATA_box|M00252 TATA V$TATA_01|   53 -  67    -             ctccgctacttatag  6.74
                 TBP|M00713 TBP F$TBP_Q6|   59 -  67    +                   tacttatag  6.25
            IRF-7|M00453 V$IRF7_01 IRF-7|   78 -  95    +          cacgaaaactaagctgtg  6.4
    CCAAT_box|M00254 V$CAAT_01 CCAAT box|   96 - 107    -                ctattggctaac  6.64
    CCAAT_box|M00254 V$CAAT_01 CCAAT box|  121 - 132    +                tttaaccaatgg  8.13
Alpha-CP1|M00687 V$ALPHACP1_01 alpha-CP1|  123 - 133    +                 taaccaatggg  7.2
    CCAAT_box|M00254 V$CAAT_01 CCAAT box|  160 - 171    -                tgattggacaaa  8.23
    CCAAT_box|M00254 V$CAAT_01 CCAAT box|  196 - 207    -                ccactggttaaa  6.65

Randomizations:         1000
P-value threshold:      0.01
Motif score threshold:  6
Randomize nucleotides   OFF
Randomize dinucleotides OFF
Randomize motifs        OFF
Lowercase filtering     OFF
Pseudocount:            0.375
Random seed:            1
Clover: Cis-eLement OVERrepresentation
Compiled on Nov 17 2005

Sequence file: HIST1H2AL_H_sapiens.fasta (1 sequences, 1000 bp, 50.1% C+G)
Motif file: ../histone_motifs (14 motifs)

*** Over- and Under-represented Motifs:

Motif                                      Raw score 
                                                     
E2F|M00516 E2F V$E2F_03|                   3.29      
Oct-1|M00138 V$OCT1_04 Oct-1|              2.36      
CCAAT_box|M00254 V$CAAT_01 CCAAT box|      1.3       
HiNF-D|HiNF-D|                             0.903     
TBP|M00713 TBP F$TBP_Q6|                   0.263     
IRF-1|M00747 IRF1|                         0.207     
GC_box|M00255 GC box V$GC_01|              0.0739    
HEX|Hexamer|                               -0.168    
IRF-7|M00453 V$IRF7_01 IRF-7|              -0.233    
Alpha-CP1|M00687 V$ALPHACP1_01 alpha-CP1|  -0.614    
TATA_box|M00252 TATA V$TATA_01|            -1.02     
NEG|Negative element|                      -1.32     
SPT10|Spt10p|                              -3.67     
AACCCT_box|AACCCT S. pombe|                -3.99     

*** Motif Instances with Score >= 6:

Motif                                      Location     Strand  Sequence                 Score

>HIST1H2AL_H_sapiens hg17_dna range=chr6:27940087-27941086 NM_003511 NP_003502 H2A 1 bp downstream - 999 bp upstream +
GC_box|M00255 GC box V$GC_01|               160 -  173    +              gggaggcggaggcg  7.01
                       IRF-1|M00747 IRF1|   179 -  185    +                     atcactt  6.25
            Oct-1|M00138 V$OCT1_04 Oct-1|   237 -  259    +     tcaaacaaatgtaaaaaattagc  6.88
                           HiNF-D|HiNF-D|   282 -  297    +            aaccccagctactggg  6.57
            GC_box|M00255 GC box V$GC_01|   328 -  341    +              ggaaggcggaggtt  6.37
                 E2F|M00516 E2F V$E2F_03|   354 -  365    -                gatcgcgccact  6.02
                 E2F|M00516 E2F V$E2F_03|   376 -  387    -                ctgggcggcaaa  7.84
                           HiNF-D|HiNF-D|   438 -  453    -            gccgggcgctgtggct  7.63
                       IRF-1|M00747 IRF1|   633 -  639    +                     atcactt  6.25
            Oct-1|M00138 V$OCT1_04 Oct-1|   774 -  796    +     gaattcttatgcaaatgaggtga  9.84
    CCAAT_box|M00254 V$CAAT_01 CCAAT box|   851 -  862    +                tttgtccaatcc  6.4
    CCAAT_box|M00254 V$CAAT_01 CCAAT box|   890 -  901    -                ccattggttgaa  8.18
    CCAAT_box|M00254 V$CAAT_01 CCAAT box|   915 -  926    +                ttgagccaatgg  7.93
            IRF-7|M00453 V$IRF7_01 IRF-7|   927 -  944    -          cacagctttattttcgcg  6.8
                 TBP|M00713 TBP F$TBP_Q6|   931 -  939    +                   gctttattt  6.31
                 E2F|M00516 E2F V$E2F_03|   938 -  949    +                tttcgcgcccag  10.7
                 E2F|M00516 E2F V$E2F_03|   938 -  949    -                tttcgcgcccag  8.16
                 TBP|M00713 TBP F$TBP_Q6|   956 -  964    -                   ctataagta  6.91

Randomizations:         1000
P-value threshold:      0.01
Motif score threshold:  6
Randomize nucleotides   OFF
Randomize dinucleotides OFF
Randomize motifs        OFF
Lowercase filtering     OFF
Pseudocount:            0.375
Random seed:            1
Clover: Cis-eLement OVERrepresentation
Compiled on Nov 17 2005

Sequence file: HIST1H2AM_HIST1H2BO_H_sapiens.fasta (1 sequences, 241 bp, 41.1% C+G)
Motif file: ../histone_motifs (14 motifs)

*** Over- and Under-represented Motifs:

Motif                                      Raw score 
                                                     
E2F|M00516 E2F V$E2F_03|                   4.95      
CCAAT_box|M00254 V$CAAT_01 CCAAT box|      3.56      
TATA_box|M00252 TATA V$TATA_01|            2.54      
Alpha-CP1|M00687 V$ALPHACP1_01 alpha-CP1|  1.32      
HiNF-D|HiNF-D|                             0.538     
TBP|M00713 TBP F$TBP_Q6|                   0.411     
IRF-7|M00453 V$IRF7_01 IRF-7|              0.204     
Oct-1|M00138 V$OCT1_04 Oct-1|              0.125     
IRF-1|M00747 IRF1|                         -0.0327   
NEG|Negative element|                      -0.254    
HEX|Hexamer|                               -0.392    
GC_box|M00255 GC box V$GC_01|              -3.3      
SPT10|Spt10p|                              -4.13     
AACCCT_box|AACCCT S. pombe|                -4.46     

*** Motif Instances with Score >= 6:

Motif                                      Location   Strand  Sequence                 Score

>HIST1H2AM_HIST1H2BO_H_sapiens NM_003514-NM_003527 hg17_dna range=chr6:27968942-27969182 NM_003514 NM_003527
TATA_box|M00252 TATA V$TATA_01|             19 -  33    -             acgcgcattttatag  8.62
                 E2F|M00516 E2F V$E2F_03|   40 -  51    +                ctgggcgcgaaa  8.43
                 E2F|M00516 E2F V$E2F_03|   40 -  51    -                ctgggcgcgaaa  11
            IRF-7|M00453 V$IRF7_01 IRF-7|   45 -  62    +          cgcgaaaaagaagctggg  6.26
    CCAAT_box|M00254 V$CAAT_01 CCAAT box|   58 -  69    +                ctgggccattgg  7.25
    CCAAT_box|M00254 V$CAAT_01 CCAAT box|   63 -  74    -                ccattggctaag  9.52
    CCAAT_box|M00254 V$CAAT_01 CCAAT box|  123 - 134    -                tgattggactat  6.92
Alpha-CP1|M00687 V$ALPHACP1_01 alpha-CP1|  160 - 170    +                 cttccaatcag  7.06

Randomizations:         1000
P-value threshold:      0.01
Motif score threshold:  6
Randomize nucleotides   OFF
Randomize dinucleotides OFF
Randomize motifs        OFF
Lowercase filtering     OFF
Pseudocount:            0.375
Random seed:            1
Clover: Cis-eLement OVERrepresentation
Compiled on Nov 17 2005

Sequence file: HIST1H2BB_H_sapiens.fasta (1 sequences, 1000 bp, 47.2% C+G)
Motif file: ../histone_motifs (14 motifs)

*** Over- and Under-represented Motifs:

Motif                                      Raw score 
                                                     
GC_box|M00255 GC box V$GC_01|              2.44      
TATA_box|M00252 TATA V$TATA_01|            1.65      
CCAAT_box|M00254 V$CAAT_01 CCAAT box|      1.25      
Oct-1|M00138 V$OCT1_04 Oct-1|              0.828     
IRF-1|M00747 IRF1|                         0.433     
TBP|M00713 TBP F$TBP_Q6|                   0.368     
HiNF-D|HiNF-D|                             0.0888    
IRF-7|M00453 V$IRF7_01 IRF-7|              -0.0347   
NEG|Negative element|                      -0.516    
HEX|Hexamer|                               -0.592    
E2F|M00516 E2F V$E2F_03|                   -0.7      
Alpha-CP1|M00687 V$ALPHACP1_01 alpha-CP1|  -1.42     
SPT10|Spt10p|                              -1.89     
AACCCT_box|AACCCT S. pombe|                -3.03     

*** Motif Instances with Score >= 6:

Motif                                      Location     Strand  Sequence                 Score

>HIST1H2BB_H_sapiens hg17_dna range=chr6:26151864-26152863 NM_021062 NP_066406 H2B 1 bp downstream - 999 bp upstream -
IRF-1|M00747 IRF1|                           13 -   19    -                     aacagaa  6.58
          TATA_box|M00252 TATA V$TATA_01|    74 -   88    -             cccatgtatttatag  8.68
                 TBP|M00713 TBP F$TBP_Q6|    80 -   88    +                   tatttatag  7.26
            IRF-7|M00453 V$IRF7_01 IRF-7|   104 -  121    -          gacggtttaagattcctc  6.59
    CCAAT_box|M00254 V$CAAT_01 CCAAT box|   127 -  138    -                tgattggacaaa  8.37
                       IRF-1|M00747 IRF1|   136 -  142    -                     aaaagaa  6.25
            GC_box|M00255 GC box V$GC_01|   156 -  169    +              gaggggtggggttt  9.91
            Oct-1|M00138 V$OCT1_04 Oct-1|   162 -  184    +     tggggtttatgcaaatatggaat  7.81
    CCAAT_box|M00254 V$CAAT_01 CCAAT box|   200 -  211    -                ctattggataaa  6.44
    CCAAT_box|M00254 V$CAAT_01 CCAAT box|   224 -  235    +                attgaccaatag  7.24
          TATA_box|M00252 TATA V$TATA_01|   265 -  279    +             gtataaaaggatttg  8.15
          TATA_box|M00252 TATA V$TATA_01|   319 -  333    -             ccgctgctttcatag  6.21
                           HiNF-D|HiNF-D|   378 -  393    -            gttcgtcgctaccggg  6.17
            Oct-1|M00138 V$OCT1_04 Oct-1|   696 -  718    +     aagtaaacactcaaatcagaaaa  6.42
                    NEG|Negative element|   699 -  713    +             taaacactcaaatca  6.45
                       IRF-1|M00747 IRF1|   788 -  794    +                     ttctgtt  6.24
            GC_box|M00255 GC box V$GC_01|   892 -  905    -              aacctccaccccgc  7.34
            GC_box|M00255 GC box V$GC_01|   897 -  910    -              ccaccccgccgctt  6.19
            Oct-1|M00138 V$OCT1_04 Oct-1|   974 -  996    -     agctagtttttgtatttttatgc  6.93

Randomizations:         1000
P-value threshold:      0.01
Motif score threshold:  6
Randomize nucleotides   OFF
Randomize dinucleotides OFF
Randomize motifs        OFF
Lowercase filtering     OFF
Pseudocount:            0.375
Random seed:            1
Clover: Cis-eLement OVERrepresentation
Compiled on Nov 17 2005

Sequence file: HIST1H2BC_HIST1H2AC_H_sapiens.fasta (1 sequences, 242 bp, 40.9% C+G)
Motif file: ../histone_motifs (14 motifs)

*** Over- and Under-represented Motifs:

Motif                                      Raw score 
                                                     
CCAAT_box|M00254 V$CAAT_01 CCAAT box|      3.28      
GC_box|M00255 GC box V$GC_01|              2.07      
TATA_box|M00252 TATA V$TATA_01|            1.08      
Oct-1|M00138 V$OCT1_04 Oct-1|              1         
TBP|M00713 TBP F$TBP_Q6|                   0.39      
HEX|Hexamer|                               0.207     
Alpha-CP1|M00687 V$ALPHACP1_01 alpha-CP1|  -0.148    
HiNF-D|HiNF-D|                             -0.527    
IRF-1|M00747 IRF1|                         -0.727    
NEG|Negative element|                      -1.17     
IRF-7|M00453 V$IRF7_01 IRF-7|              -1.49     
SPT10|Spt10p|                              -3.14     
E2F|M00516 E2F V$E2F_03|                   -3.59     
AACCCT_box|AACCCT S. pombe|                -5.32     

*** Motif Instances with Score >= 6:

Motif                                      Location   Strand  Sequence                 Score

>HIST1H2BC_HIST1H2AC_H_sapiens NM_003526-NM_003512 hg17_dna range=chr6:26232111-26232352 NM_003526 NM_003512
TBP|M00713 TBP F$TBP_Q6|                    47 -  55    +                   tacttatag  6.27
          TATA_box|M00252 TATA V$TATA_01|   52 -  66    -             atagggcttttatgc  6.89
            GC_box|M00255 GC box V$GC_01|  126 - 139    +              cgtgggcagagcta  8.19
            Oct-1|M00138 V$OCT1_04 Oct-1|  131 - 153    +     gcagagctatgcaaatgaggtat  6.91
    CCAAT_box|M00254 V$CAAT_01 CCAAT box|  169 - 180    -                ctattggctatc  6.61
    CCAAT_box|M00254 V$CAAT_01 CCAAT box|  196 - 207    +                accgaccaatca  9.35

Randomizations:         1000
P-value threshold:      0.01
Motif score threshold:  6
Randomize nucleotides   OFF
Randomize dinucleotides OFF
Randomize motifs        OFF
Lowercase filtering     OFF
Pseudocount:            0.375
Random seed:            1
Clover: Cis-eLement OVERrepresentation
Compiled on Nov 17 2005

Sequence file: HIST1H2BD_H_sapiens.fasta (1 sequences, 1000 bp, 46.8% C+G)
Motif file: ../histone_motifs (14 motifs)

*** Over- and Under-represented Motifs:

Motif                                      Raw score 
                                                     
GC_box|M00255 GC box V$GC_01|              2.34      
CCAAT_box|M00254 V$CAAT_01 CCAAT box|      2.19      
TATA_box|M00252 TATA V$TATA_01|            1.84      
Alpha-CP1|M00687 V$ALPHACP1_01 alpha-CP1|  1.7       
IRF-1|M00747 IRF1|                         0.608     
TBP|M00713 TBP F$TBP_Q6|                   0.598     
HEX|Hexamer|                               0.454     
IRF-7|M00453 V$IRF7_01 IRF-7|              0.16      
HiNF-D|HiNF-D|                             0.088     
Oct-1|M00138 V$OCT1_04 Oct-1|              -0.493    
E2F|M00516 E2F V$E2F_03|                   -0.628    
NEG|Negative element|                      -1.1      
SPT10|Spt10p|                              -2.74     
AACCCT_box|AACCCT S. pombe|                -4.44     

*** Motif Instances with Score >= 6:

Motif                                      Location     Strand  Sequence                 Score

>HIST1H2BD_H_sapiens hg17_dna range=chr6:26265329-26266328 NM_138720 NP_619790 H2B 1 bp downstream - 999 bp upstream +
GC_box|M00255 GC box V$GC_01|                26 -   39    +              agggggcgtggctc  9.54
            GC_box|M00255 GC box V$GC_01|    57 -   70    +              caggggcgggtctc  8.76
                 E2F|M00516 E2F V$E2F_03|    67 -   78    -                tctcccgggaac  6.37
                           HiNF-D|HiNF-D|   111 -  126    -            ctccggagctattttt  6.9
Alpha-CP1|M00687 V$ALPHACP1_01 alpha-CP1|   386 -  396    +                 caggcagtgag  6.67
                             HEX|Hexamer|   398 -  403    +                      gacttc  6.86
                       IRF-1|M00747 IRF1|   493 -  499    -                     aactgaa  7.36
            IRF-7|M00453 V$IRF7_01 IRF-7|   502 -  519    +          ttagaaaccgacactgca  7.17
                 TBP|M00713 TBP F$TBP_Q6|   533 -  541    +                   tccttaaat  6.2
          TATA_box|M00252 TATA V$TATA_01|   787 -  801    -             gaggcctatttatag  9.03
                 TBP|M00713 TBP F$TBP_Q6|   793 -  801    +                   tatttatag  7.13
Alpha-CP1|M00687 V$ALPHACP1_01 alpha-CP1|   830 -  840    -                 ctcattgggta  8.61
    CCAAT_box|M00254 V$CAAT_01 CCAAT box|   831 -  842    -                tcattgggtaca  7.02
    CCAAT_box|M00254 V$CAAT_01 CCAAT box|   856 -  867    +                aatagccaatga  9.54
Alpha-CP1|M00687 V$ALPHACP1_01 alpha-CP1|   858 -  868    +                 tagccaatgaa  8.29
    CCAAT_box|M00254 V$CAAT_01 CCAAT box|   922 -  933    +                ttaatccaatca  7.79
          TATA_box|M00252 TATA V$TATA_01|   971 -  985    +             ctataaatgaacagg  8.21
                 TBP|M00713 TBP F$TBP_Q6|   971 -  979    -                   ctataaatg  7.02
                       IRF-1|M00747 IRF1|   975 -  981    -                     aaatgaa  6.82

Randomizations:         1000
P-value threshold:      0.01
Motif score threshold:  6
Randomize nucleotides   OFF
Randomize dinucleotides OFF
Randomize motifs        OFF
Lowercase filtering     OFF
Pseudocount:            0.375
Random seed:            1
Clover: Cis-eLement OVERrepresentation
Compiled on Nov 17 2005

Sequence file: HIST1H2BE_H_sapiens.fasta (1 sequences, 1000 bp, 41.1% C+G)
Motif file: ../histone_motifs (14 motifs)

*** Over- and Under-represented Motifs:

Motif                                      Raw score 
                                                     
IRF-1|M00747 IRF1|                         0.89      
CCAAT_box|M00254 V$CAAT_01 CCAAT box|      0.741     
IRF-7|M00453 V$IRF7_01 IRF-7|              0.739     
HiNF-D|HiNF-D|                             0.659     
TBP|M00713 TBP F$TBP_Q6|                   0.599     
Oct-1|M00138 V$OCT1_04 Oct-1|              0.382     
TATA_box|M00252 TATA V$TATA_01|            0.259     
HEX|Hexamer|                               0.211     
Alpha-CP1|M00687 V$ALPHACP1_01 alpha-CP1|  -0.0515   
GC_box|M00255 GC box V$GC_01|              -0.672    
E2F|M00516 E2F V$E2F_03|                   -1.25     
NEG|Negative element|                      -1.4      
SPT10|Spt10p|                              -2.52     
AACCCT_box|AACCCT S. pombe|                -2.72     

*** Motif Instances with Score >= 6:

Motif                                      Location     Strand  Sequence                 Score

>HIST1H2BE_H_sapiens hg17_dna range=chr6:26291004-26292003 NM_003523 NP_003514 H2B 1 bp downstream - 999 bp upstream +
IRF-1|M00747 IRF1|                          186 -  192    -                     aactgaa  7.26
    CCAAT_box|M00254 V$CAAT_01 CCAAT box|   211 -  222    +                ttcagccaaaga  7.57
Alpha-CP1|M00687 V$ALPHACP1_01 alpha-CP1|   213 -  223    +                 cagccaaagat  7.15
                       IRF-1|M00747 IRF1|   266 -  272    +                     ttcattt  6.4
                           HiNF-D|HiNF-D|   551 -  566    -            tcgcctagcttgccgt  7.72
          TATA_box|M00252 TATA V$TATA_01|   626 -  640    -             caggagcttttaaac  6.39
            IRF-7|M00453 V$IRF7_01 IRF-7|   640 -  657    -          ccgacctttcaattcgaa  7.72
          TATA_box|M00252 TATA V$TATA_01|   692 -  706    +             atataaaagcataga  6.56
                 TBP|M00713 TBP F$TBP_Q6|   692 -  700    -                   atataaaag  7.48
    CCAAT_box|M00254 V$CAAT_01 CCAAT box|   823 -  834    +                tatgaccaatgg  7.64
                       IRF-1|M00747 IRF1|   854 -  860    +                     ttcattt  6.4
            Oct-1|M00138 V$OCT1_04 Oct-1|   855 -  877    +     tcatttgcatgcagacttcacga  6.34
                             HEX|Hexamer|   868 -  873    +                      gacttc  6.86
            Oct-1|M00138 V$OCT1_04 Oct-1|   908 -  930    -     aatcttcatttacataacattgt  6.77
                       IRF-1|M00747 IRF1|   912 -  918    +                     ttcattt  6.4
            IRF-7|M00453 V$IRF7_01 IRF-7|   956 -  973    -          gtagatttcattttcttt  7.01
                       IRF-1|M00747 IRF1|   962 -  968    +                     ttcattt  6.4

Randomizations:         1000
P-value threshold:      0.01
Motif score threshold:  6
Randomize nucleotides   OFF
Randomize dinucleotides OFF
Randomize motifs        OFF
Lowercase filtering     OFF
Pseudocount:            0.375
Random seed:            1
Clover: Cis-eLement OVERrepresentation
Compiled on Nov 17 2005

Sequence file: HIST1H2BG_HIST1H2AE_H_sapiens.fasta (1 sequences, 277 bp, 38.3% C+G)
Motif file: ../histone_motifs (14 motifs)

*** Over- and Under-represented Motifs:

Motif                                      Raw score 
                                                     
CCAAT_box|M00254 V$CAAT_01 CCAAT box|      2.57      
Alpha-CP1|M00687 V$ALPHACP1_01 alpha-CP1|  2.48      
TATA_box|M00252 TATA V$TATA_01|            2.21      
TBP|M00713 TBP F$TBP_Q6|                   0.888     
HEX|Hexamer|                               -0.181    
Oct-1|M00138 V$OCT1_04 Oct-1|              -0.236    
IRF-1|M00747 IRF1|                         -0.915    
NEG|Negative element|                      -1.16     
IRF-7|M00453 V$IRF7_01 IRF-7|              -1.28     
HiNF-D|HiNF-D|                             -1.51     
SPT10|Spt10p|                              -2.05     
E2F|M00516 E2F V$E2F_03|                   -3.42     
GC_box|M00255 GC box V$GC_01|              -4.05     
AACCCT_box|AACCCT S. pombe|                -4.89     

*** Motif Instances with Score >= 6:

Motif                                      Location   Strand  Sequence                 Score

>HIST1H2BG_HIST1H2AE_H_sapiens NM_003518-NM_021052 hg17_dna range=chr6:26324851-26325127 NM_003518 NM_021052
TATA_box|M00252 TATA V$TATA_01|             64 -  78    -             tctctccttttatag  8.44
                 TBP|M00713 TBP F$TBP_Q6|   70 -  78    +                   cttttatag  6.32
    CCAAT_box|M00254 V$CAAT_01 CCAAT box|  117 - 128    -                tgattgggcaat  7.98
Alpha-CP1|M00687 V$ALPHACP1_01 alpha-CP1|  176 - 186    -                 ctaattggttg  8.67
    CCAAT_box|M00254 V$CAAT_01 CCAAT box|  204 - 215    +                tttaaccaatca  8.2

Randomizations:         1000
P-value threshold:      0.01
Motif score threshold:  6
Randomize nucleotides   OFF
Randomize dinucleotides OFF
Randomize motifs        OFF
Lowercase filtering     OFF
Pseudocount:            0.375
Random seed:            1
Clover: Cis-eLement OVERrepresentation
Compiled on Nov 17 2005

Sequence file: HIST1H2BH_H_sapiens.fasta (1 sequences, 1000 bp, 34.4% C+G)
Motif file: ../histone_motifs (14 motifs)

*** Over- and Under-represented Motifs:

Motif                                      Raw score 
                                                     
E2F|M00516 E2F V$E2F_03|                   3.6       
CCAAT_box|M00254 V$CAAT_01 CCAAT box|      2.31      
HiNF-D|HiNF-D|                             2.01      
IRF-1|M00747 IRF1|                         0.882     
TATA_box|M00252 TATA V$TATA_01|            0.812     
Oct-1|M00138 V$OCT1_04 Oct-1|              0.529     
TBP|M00713 TBP F$TBP_Q6|                   0.525     
Alpha-CP1|M00687 V$ALPHACP1_01 alpha-CP1|  -0.0163   
IRF-7|M00453 V$IRF7_01 IRF-7|              -0.25     
NEG|Negative element|                      -0.259    
HEX|Hexamer|                               -0.362    
SPT10|Spt10p|                              -1.79     
GC_box|M00255 GC box V$GC_01|              -2.16     
AACCCT_box|AACCCT S. pombe|                -4.38     

*** Motif Instances with Score >= 6:

Motif                                      Location     Strand  Sequence                 Score

>HIST1H2BH_H_sapiens hg17_dna range=chr6:26358859-26359858 NM_003524 NP_003515 H2B 1 bp downstream - 999 bp upstream +
CCAAT_box|M00254 V$CAAT_01 CCAAT box|        31 -   42    -                tgattggtccga  8.78
                 E2F|M00516 E2F V$E2F_03|    52 -   63    -                tttcgcgccctg  6.15
                 E2F|M00516 E2F V$E2F_03|    52 -   63    +                tttcgcgccctg  11.2
                       IRF-1|M00747 IRF1|   248 -  254    -                     aaatgaa  6.49
    CCAAT_box|M00254 V$CAAT_01 CCAAT box|   299 -  310    -                tgattggtccag  8.75
                 TBP|M00713 TBP F$TBP_Q6|   321 -  329    +                   cctttatat  6.9
                 TBP|M00713 TBP F$TBP_Q6|   371 -  379    -                   atataagta  6.76
                       IRF-1|M00747 IRF1|   420 -  426    +                     ttcactt  7.25
                           HiNF-D|HiNF-D|   458 -  473    -            tcccatcgctcttgag  7.42
          TATA_box|M00252 TATA V$TATA_01|   543 -  557    +             ttataaaagaaagcc  6.23
    CCAAT_box|M00254 V$CAAT_01 CCAAT box|   551 -  562    +                gaaagccaatgg  7.39
    CCAAT_box|M00254 V$CAAT_01 CCAAT box|   829 -  840    +                aatatccaatca  7.6
Alpha-CP1|M00687 V$ALPHACP1_01 alpha-CP1|   865 -  875    -                 tttattggctg  6.02
    CCAAT_box|M00254 V$CAAT_01 CCAAT box|   866 -  877    -                ttattggctgat  7.61
    CCAAT_box|M00254 V$CAAT_01 CCAAT box|   878 -  889    +                ttggtccaatca  7.2
            Oct-1|M00138 V$OCT1_04 Oct-1|   907 -  929    -     agcacctatttgcataaaagacc  7.38
          TATA_box|M00252 TATA V$TATA_01|   918 -  932    +             gcataaaagacctac  7.01
          TATA_box|M00252 TATA V$TATA_01|   929 -  943    +             ctacaaaaacggcca  7.59
                           HiNF-D|HiNF-D|   937 -  952    +            acggccagctgtgctg  9.32
                           HiNF-D|HiNF-D|   937 -  952    -            acggccagctgtgctg  6.23
                           HiNF-D|HiNF-D|   939 -  954    -            ggccagctgtgctgtt  6.24
                    NEG|Negative element|   949 -  963    -             gctgttgagccttca  6.74
                       IRF-1|M00747 IRF1|   960 -  966    +                     ttcactt  7.25

Randomizations:         1000
P-value threshold:      0.01
Motif score threshold:  6
Randomize nucleotides   OFF
Randomize dinucleotides OFF
Randomize motifs        OFF
Lowercase filtering     OFF
Pseudocount:            0.375
Random seed:            1
Clover: Cis-eLement OVERrepresentation
Compiled on Nov 17 2005

Sequence file: HIST1H2BI_H_sapiens.fasta (1 sequences, 284 bp, 38.4% C+G)
Motif file: ../histone_motifs (14 motifs)

*** Over- and Under-represented Motifs:

Motif                                      Raw score 
                                                     
IRF-7|M00453 V$IRF7_01 IRF-7|              3.56      
Oct-1|M00138 V$OCT1_04 Oct-1|              2.48      
Alpha-CP1|M00687 V$ALPHACP1_01 alpha-CP1|  2.4       
TBP|M00713 TBP F$TBP_Q6|                   0.65      
CCAAT_box|M00254 V$CAAT_01 CCAAT box|      0.35      
HEX|Hexamer|                               0.184     
HiNF-D|HiNF-D|                             0.0929    
IRF-1|M00747 IRF1|                         0.0901    
GC_box|M00255 GC box V$GC_01|              -0.678    
NEG|Negative element|                      -0.687    
TATA_box|M00252 TATA V$TATA_01|            -1.04     
E2F|M00516 E2F V$E2F_03|                   -1.68     
AACCCT_box|AACCCT S. pombe|                -1.92     
SPT10|Spt10p|                              -5.05     

*** Motif Instances with Score >= 6:

Motif                                      Location   Strand  Sequence                 Score

>HIST1H2BI_H_sapiens hg17_dna range=chr6:26380900-26381183 NM_003525 NP_003516 H2B 1 bp downstream +
Oct-1|M00138 V$OCT1_04 Oct-1|               45 -  67    -     acttctgacttacatacttatag  6.5
                 TBP|M00713 TBP F$TBP_Q6|   59 -  67    +                   tacttatag  6.34
Alpha-CP1|M00687 V$ALPHACP1_01 alpha-CP1|  105 - 115    +                 gagccgatgag  7.65
    CCAAT_box|M00254 V$CAAT_01 CCAAT box|  159 - 170    +                aagaaccaatga  6.29
Alpha-CP1|M00687 V$ALPHACP1_01 alpha-CP1|  161 - 171    +                 gaaccaatgag  8.1
            IRF-7|M00453 V$IRF7_01 IRF-7|  168 - 185    +          tgagaaaccgaaactcag  9.84
            Oct-1|M00138 V$OCT1_04 Oct-1|  187 - 209    -     cagcctcatttgcatatacacga  8.56
Alpha-CP1|M00687 V$ALPHACP1_01 alpha-CP1|  191 - 201    -                 ctcatttgcat  6.02

Randomizations:         1000
P-value threshold:      0.01
Motif score threshold:  6
Randomize nucleotides   OFF
Randomize dinucleotides OFF
Randomize motifs        OFF
Lowercase filtering     OFF
Pseudocount:            0.375
Random seed:            1
Clover: Cis-eLement OVERrepresentation
Compiled on Nov 17 2005

Sequence file: HIST1H2BJ_HIST1H2AG_H_sapiens.fasta (1 sequences, 247 bp, 43.7% C+G)
Motif file: ../histone_motifs (14 motifs)

*** Over- and Under-represented Motifs:

Motif                                      Raw score 
                                                     
E2F|M00516 E2F V$E2F_03|                   5.06      
TATA_box|M00252 TATA V$TATA_01|            3.59      
Oct-1|M00138 V$OCT1_04 Oct-1|              3.16      
CCAAT_box|M00254 V$CAAT_01 CCAAT box|      1.91      
TBP|M00713 TBP F$TBP_Q6|                   1.86      
IRF-1|M00747 IRF1|                         1.85      
HiNF-D|HiNF-D|                             1.17      
HEX|Hexamer|                               0.993     
Alpha-CP1|M00687 V$ALPHACP1_01 alpha-CP1|  0.891     
GC_box|M00255 GC box V$GC_01|              0.205     
NEG|Negative element|                      0.0797    
IRF-7|M00453 V$IRF7_01 IRF-7|              -1.28     
AACCCT_box|AACCCT S. pombe|                -3.71     
SPT10|Spt10p|                              -6.38     

*** Motif Instances with Score >= 6:

Motif                                      Location   Strand  Sequence                 Score

>HIST1H2BJ_HIST1H2AG_H_sapiens NM_021058-NM_021064 hg17_dna range=chr6:27208554-27208800 NM_021058 NM_021064
TATA_box|M00252 TATA V$TATA_01|             15 -  29    -             aaggcgcttttatat  8.17
          TATA_box|M00252 TATA V$TATA_01|   17 -  31    -             ggcgcttttatatag  8.36
                 TBP|M00713 TBP F$TBP_Q6|   21 -  29    +                   cttttatat  7.67
            Oct-1|M00138 V$OCT1_04 Oct-1|   32 -  54    +     aatcgcttatgcaaataaggtga  9.26
                             HEX|Hexamer|   61 -  66    -                      gaagtc  6.72
Alpha-CP1|M00687 V$ALPHACP1_01 alpha-CP1|   73 -  83    -                 ctgattggtag  6.93
            GC_box|M00255 GC box V$GC_01|  107 - 120    -              caggtctgcccaat  6.21
    CCAAT_box|M00254 V$CAAT_01 CCAAT box|  111 - 122    +                tctgcccaatca  7.62
    CCAAT_box|M00254 V$CAAT_01 CCAAT box|  150 - 161    -                ctattggttgaa  6.7
                 E2F|M00516 E2F V$E2F_03|  198 - 209    +                tttcgcgcccaa  10.9
                 E2F|M00516 E2F V$E2F_03|  198 - 209    -                tttcgcgcccaa  9.87
          TATA_box|M00252 TATA V$TATA_01|  216 - 230    +             ttataaaaagcgccg  9.07
                           HiNF-D|HiNF-D|  226 - 241    -            cgccgcctttcccgtt  7.13
                       IRF-1|M00747 IRF1|  240 - 246    +                     ttcactt  7.86

Randomizations:         1000
P-value threshold:      0.01
Motif score threshold:  6
Randomize nucleotides   OFF
Randomize dinucleotides OFF
Randomize motifs        OFF
Lowercase filtering     OFF
Pseudocount:            0.375
Random seed:            1
Clover: Cis-eLement OVERrepresentation
Compiled on Nov 17 2005

Sequence file: HIST1H2BK_HIST1H2AH_H_sapiens.fasta (1 sequences, 290 bp, 41.7% C+G)
Motif file: ../histone_motifs (14 motifs)

*** Over- and Under-represented Motifs:

Motif                                      Raw score 
                                                     
E2F|M00516 E2F V$E2F_03|                   5.16      
CCAAT_box|M00254 V$CAAT_01 CCAAT box|      3.42      
Alpha-CP1|M00687 V$ALPHACP1_01 alpha-CP1|  3.16      
TATA_box|M00252 TATA V$TATA_01|            2.81      
TBP|M00713 TBP F$TBP_Q6|                   1.61      
Oct-1|M00138 V$OCT1_04 Oct-1|              0.414     
HEX|Hexamer|                               0.305     
SPT10|Spt10p|                              0.106     
IRF-1|M00747 IRF1|                         -0.012    
NEG|Negative element|                      -0.134    
IRF-7|M00453 V$IRF7_01 IRF-7|              -0.677    
HiNF-D|HiNF-D|                             -0.696    
AACCCT_box|AACCCT S. pombe|                -0.788    
GC_box|M00255 GC box V$GC_01|              -1.66     

*** Motif Instances with Score >= 6:

Motif                                      Location   Strand  Sequence                 Score

>HIST1H2BK_HIST1H2AH_H_sapiens NM_080593-NM_080596 hg17_dna range=chr6:27222598-27222887 NM_080593 NM_080596
SPT10|Spt10p|                                4 -  24    -       aacgggaagtaatgggagcaa  6.39
          TATA_box|M00252 TATA V$TATA_01|   33 -  47    -             gagtcgtttttatat  7.73
          TATA_box|M00252 TATA V$TATA_01|   35 -  49    -             gtcgtttttatatag  6.91
                 TBP|M00713 TBP F$TBP_Q6|   39 -  47    +                   tttttatat  7.66
            Oct-1|M00138 V$OCT1_04 Oct-1|   50 -  72    +     gacctctcatgcaaataaggtga  6.52
Alpha-CP1|M00687 V$ALPHACP1_01 alpha-CP1|   91 - 101    -                 ctgattggtgg  8.58
    CCAAT_box|M00254 V$CAAT_01 CCAAT box|  128 - 139    +                tatacccaatca  6.95
    CCAAT_box|M00254 V$CAAT_01 CCAAT box|  170 - 181    -                ccattggttaaa  8.11
    CCAAT_box|M00254 V$CAAT_01 CCAAT box|  195 - 206    +                cctaaccaatga  9.42
Alpha-CP1|M00687 V$ALPHACP1_01 alpha-CP1|  197 - 207    +                 taaccaatgac  6.71
                 E2F|M00516 E2F V$E2F_03|  218 - 229    +                tttcgcgcccaa  11.2
                 E2F|M00516 E2F V$E2F_03|  218 - 229    -                tttcgcgcccaa  10.1
          TATA_box|M00252 TATA V$TATA_01|  234 - 248    +             gtttataaaaggcgc  6.22
          TATA_box|M00252 TATA V$TATA_01|  236 - 250    +             ttataaaaggcgctg  8.57
Alpha-CP1|M00687 V$ALPHACP1_01 alpha-CP1|  257 - 267    -                 ctcgttggcta  8.84

Randomizations:         1000
P-value threshold:      0.01
Motif score threshold:  6
Randomize nucleotides   OFF
Randomize dinucleotides OFF
Randomize motifs        OFF
Lowercase filtering     OFF
Pseudocount:            0.375
Random seed:            1
Clover: Cis-eLement OVERrepresentation
Compiled on Nov 17 2005

Sequence file: HIST1H2BL_HIST1H2AI_H_sapiens.fasta (1 sequences, 269 bp, 40.1% C+G)
Motif file: ../histone_motifs (14 motifs)

*** Over- and Under-represented Motifs:

Motif                                      Raw score 
                                                     
E2F|M00516 E2F V$E2F_03|                   4.98      
IRF-7|M00453 V$IRF7_01 IRF-7|              2.1       
CCAAT_box|M00254 V$CAAT_01 CCAAT box|      1.92      
TATA_box|M00252 TATA V$TATA_01|            1.72      
IRF-1|M00747 IRF1|                         1.49      
TBP|M00713 TBP F$TBP_Q6|                   1.33      
HEX|Hexamer|                               0.842     
NEG|Negative element|                      0.576     
GC_box|M00255 GC box V$GC_01|              0.396     
HiNF-D|HiNF-D|                             0.0679    
Alpha-CP1|M00687 V$ALPHACP1_01 alpha-CP1|  -0.494    
Oct-1|M00138 V$OCT1_04 Oct-1|              -0.888    
SPT10|Spt10p|                              -1.84     
AACCCT_box|AACCCT S. pombe|                -2.99     

*** Motif Instances with Score >= 6:

Motif                                      Location   Strand  Sequence                 Score

>HIST1H2BL_HIST1H2AI_H_sapiens NM_003519-NM_003509 hg17_dna range=chr6:27883688-27883956 NM_003519 NM_003509
HEX|Hexamer|                                 7 -  12    -                      gaagtc  6.83
          TATA_box|M00252 TATA V$TATA_01|   16 -  30    -             ctcctctttttatat  7.72
                 TBP|M00713 TBP F$TBP_Q6|   22 -  30    +                   tttttatat  7.06
            GC_box|M00255 GC box V$GC_01|   52 -  65    +              agtgggaaggtctc  6.62
    CCAAT_box|M00254 V$CAAT_01 CCAAT box|  107 - 118    +                tttgcccaatca  7.22
    CCAAT_box|M00254 V$CAAT_01 CCAAT box|  170 - 181    +                gtaagccaatcg  7.44
            IRF-7|M00453 V$IRF7_01 IRF-7|  182 - 199    -          cacagcttccttttcgcg  8.28
                    NEG|Negative element|  189 - 203    -             tccttttcgcgccca  6.41
                 E2F|M00516 E2F V$E2F_03|  193 - 204    +                tttcgcgcccag  11.2
                 E2F|M00516 E2F V$E2F_03|  193 - 204    -                tttcgcgcccag  8.58
                       IRF-1|M00747 IRF1|  235 - 241    +                     ttcactt  7.62

Randomizations:         1000
P-value threshold:      0.01
Motif score threshold:  6
Randomize nucleotides   OFF
Randomize dinucleotides OFF
Randomize motifs        OFF
Lowercase filtering     OFF
Pseudocount:            0.375
Random seed:            1
Clover: Cis-eLement OVERrepresentation
Compiled on Nov 17 2005

Sequence file: HIST1H3A_H_sapiens.fasta (1 sequences, 1000 bp, 40.2% C+G)
Motif file: ../histone_motifs (14 motifs)

*** Over- and Under-represented Motifs:

Motif                                      Raw score 
                                                     
CCAAT_box|M00254 V$CAAT_01 CCAAT box|      1.16      
TATA_box|M00252 TATA V$TATA_01|            0.916     
Alpha-CP1|M00687 V$ALPHACP1_01 alpha-CP1|  0.743     
IRF-1|M00747 IRF1|                         0.559     
NEG|Negative element|                      0.469     
HiNF-D|HiNF-D|                             0.457     
GC_box|M00255 GC box V$GC_01|              0.219     
IRF-7|M00453 V$IRF7_01 IRF-7|              0.0308    
HEX|Hexamer|                               -0.0885   
TBP|M00713 TBP F$TBP_Q6|                   -0.101    
Oct-1|M00138 V$OCT1_04 Oct-1|              -0.659    
E2F|M00516 E2F V$E2F_03|                   -1.63     
SPT10|Spt10p|                              -2.8      
AACCCT_box|AACCCT S. pombe|                -3.35     

*** Motif Instances with Score >= 6:

Motif                                      Location     Strand  Sequence                 Score

>HIST1H3A_H_sapiens hg17_dna range=chr6:26127698-26128697 NM_003529 NP_003520 H3 1 bp downstream - 999 bp upstream +
IRF-1|M00747 IRF1|                           42 -   48    +                     tccactt  6.01
                       IRF-1|M00747 IRF1|   130 -  136    +                     ttctctt  6.98
            GC_box|M00255 GC box V$GC_01|   141 -  154    -              caagtccacctcct  7.39
            IRF-7|M00453 V$IRF7_01 IRF-7|   245 -  262    +          ttagaaaacaaaagctgc  7.23
                       IRF-1|M00747 IRF1|   299 -  305    -                     aagagaa  6.53
                           HiNF-D|HiNF-D|   729 -  744    +            aagaccagcttgggga  6.17
    CCAAT_box|M00254 V$CAAT_01 CCAAT box|   863 -  874    +                atagaccaatca  7.91
                    NEG|Negative element|   888 -  902    -             catatttagcgtctt  7.79
    CCAAT_box|M00254 V$CAAT_01 CCAAT box|   905 -  916    +                atcatccaatca  8.11
Alpha-CP1|M00687 V$ALPHACP1_01 alpha-CP1|   907 -  917    +                 catccaatcac  7.23
                 TBP|M00713 TBP F$TBP_Q6|   931 -  939    -                   ctataaata  6.52
          TATA_box|M00252 TATA V$TATA_01|   931 -  945    +             ctataaatagagcag  8.39
Alpha-CP1|M00687 V$ALPHACP1_01 alpha-CP1|   946 -  956    -                 ctcatgggcgt  7.68
            GC_box|M00255 GC box V$GC_01|   948 -  961    +              catgggcgtatttg  6.17

Randomizations:         1000
P-value threshold:      0.01
Motif score threshold:  6
Randomize nucleotides   OFF
Randomize dinucleotides OFF
Randomize motifs        OFF
Lowercase filtering     OFF
Pseudocount:            0.375
Random seed:            1
Clover: Cis-eLement OVERrepresentation
Compiled on Nov 17 2005

Sequence file: HIST1H3B_H_sapiens.fasta (1 sequences, 1000 bp, 42.9% C+G)
Motif file: ../histone_motifs (14 motifs)

*** Over- and Under-represented Motifs:

Motif                                      Raw score 
                                                     
HiNF-D|HiNF-D|                             1.71      
Oct-1|M00138 V$OCT1_04 Oct-1|              1.47      
GC_box|M00255 GC box V$GC_01|              0.956     
TBP|M00713 TBP F$TBP_Q6|                   0.538     
TATA_box|M00252 TATA V$TATA_01|            0.487     
HEX|Hexamer|                               0.377     
IRF-1|M00747 IRF1|                         -0.332    
CCAAT_box|M00254 V$CAAT_01 CCAAT box|      -0.38     
NEG|Negative element|                      -0.751    
Alpha-CP1|M00687 V$ALPHACP1_01 alpha-CP1|  -0.854    
E2F|M00516 E2F V$E2F_03|                   -1.06     
IRF-7|M00453 V$IRF7_01 IRF-7|              -1.83     
AACCCT_box|AACCCT S. pombe|                -2.81     
SPT10|Spt10p|                              -3.49     

*** Motif Instances with Score >= 6:

Motif                                      Location     Strand  Sequence                 Score

>HIST1H3B_H_sapiens hg17_dna range=chr6:26140267-26141266 NM_003537 NP_003528 H3 1 bp downstream - 999 bp upstream -
TATA_box|M00252 TATA V$TATA_01|              59 -   73    -             actcttcttttatag  7.91
                 TBP|M00713 TBP F$TBP_Q6|    65 -   73    +                   cttttatag  6.71
                           HiNF-D|HiNF-D|   114 -  129    -            tccccgcgcccttctt  7.12
                           HiNF-D|HiNF-D|   136 -  151    -            gtccatctctgtgcct  8.2
                           HiNF-D|HiNF-D|   182 -  197    -            taccgtagctactctg  7.43
                             HEX|Hexamer|   266 -  271    -                      gaagtc  6.72
                 TBP|M00713 TBP F$TBP_Q6|   328 -  336    -                   atataaaaa  7.45
            Oct-1|M00138 V$OCT1_04 Oct-1|   363 -  385    -     tagggaaatttgcatatgcgctt  8.86
            GC_box|M00255 GC box V$GC_01|   450 -  463    +              gccgggcgtggcgg  7.14
                           HiNF-D|HiNF-D|   458 -  473    -            tggcggctctcgcctg  7.81
            GC_box|M00255 GC box V$GC_01|   578 -  591    -              agactccaccccaa  8.14

Randomizations:         1000
P-value threshold:      0.01
Motif score threshold:  6
Randomize nucleotides   OFF
Randomize dinucleotides OFF
Randomize motifs        OFF
Lowercase filtering     OFF
Pseudocount:            0.375
Random seed:            1
Clover: Cis-eLement OVERrepresentation
Compiled on Nov 17 2005

Sequence file: HIST1H3C_H_sapiens.fasta (1 sequences, 1000 bp, 43.6% C+G)
Motif file: ../histone_motifs (14 motifs)

*** Over- and Under-represented Motifs:

Motif                                      Raw score 
                                                     
Alpha-CP1|M00687 V$ALPHACP1_01 alpha-CP1|  2.58      
CCAAT_box|M00254 V$CAAT_01 CCAAT box|      2.45      
GC_box|M00255 GC box V$GC_01|              2.36      
SPT10|Spt10p|                              1.12      
IRF-1|M00747 IRF1|                         1.07      
E2F|M00516 E2F V$E2F_03|                   0.523     
HiNF-D|HiNF-D|                             0.307     
Oct-1|M00138 V$OCT1_04 Oct-1|              0.121     
TBP|M00713 TBP F$TBP_Q6|                   -0.0797   
IRF-7|M00453 V$IRF7_01 IRF-7|              -0.364    
HEX|Hexamer|                               -0.454    
NEG|Negative element|                      -0.482    
TATA_box|M00252 TATA V$TATA_01|            -1.03     
AACCCT_box|AACCCT S. pombe|                -3.84     

*** Motif Instances with Score >= 6:

Motif                                      Location     Strand  Sequence                 Score

>HIST1H3C_H_sapiens hg17_dna range=chr6:26152619-26153618 NM_003531 NP_003522 H3 1 bp downstream - 999 bp upstream +
GC_box|M00255 GC box V$GC_01|               137 -  150    -              aacctccaccccgc  8.01
            GC_box|M00255 GC box V$GC_01|   142 -  155    -              ccaccccgccgctt  6.94
                           HiNF-D|HiNF-D|   145 -  160    -            ccccgccgcttcacgc  6.32
                 E2F|M00516 E2F V$E2F_03|   209 -  220    -                taccgcgcccag  6.53
            Oct-1|M00138 V$OCT1_04 Oct-1|   219 -  241    -     agctagtttttgtatttttatgc  6.13
            GC_box|M00255 GC box V$GC_01|   341 -  354    -              agccaccgcccccc  9.54
                       IRF-1|M00747 IRF1|   430 -  436    -                     aagtgaa  7.99
                            SPT10|Spt10p|   453 -  473    -       aataagacattttgagaacag  8.68
Alpha-CP1|M00687 V$ALPHACP1_01 alpha-CP1|   555 -  565    -                 ctcattctctg  6.58
                 TBP|M00713 TBP F$TBP_Q6|   567 -  575    -                   atataagcg  6.42
            Oct-1|M00138 V$OCT1_04 Oct-1|   690 -  712    -     aatcggaatttacattttaaaaa  6.52
                       IRF-1|M00747 IRF1|   790 -  796    -                     aactgaa  7.34
            GC_box|M00255 GC box V$GC_01|   810 -  823    +              gatgggcggtgggg  7.69
    CCAAT_box|M00254 V$CAAT_01 CCAAT box|   827 -  838    +                ctcatccaataa  6.73
Alpha-CP1|M00687 V$ALPHACP1_01 alpha-CP1|   829 -  839    +                 catccaataag  8.43
    CCAAT_box|M00254 V$CAAT_01 CCAAT box|   851 -  862    +                atgaaccaatca  8.51
Alpha-CP1|M00687 V$ALPHACP1_01 alpha-CP1|   853 -  863    +                 gaaccaatcag  7.37
    CCAAT_box|M00254 V$CAAT_01 CCAAT box|   875 -  886    +                ttcagccaatga  9.45
Alpha-CP1|M00687 V$ALPHACP1_01 alpha-CP1|   877 -  887    +                 cagccaatgat  9.85
                 E2F|M00516 E2F V$E2F_03|   890 -  901    +                tatcgcgcggga  7.34
                 E2F|M00516 E2F V$E2F_03|   890 -  901    -                tatcgcgcggga  6.03
    CCAAT_box|M00254 V$CAAT_01 CCAAT box|   916 -  927    +                caggaccaatca  8.23
                 TBP|M00713 TBP F$TBP_Q6|   944 -  952    -                   atttaaagg  6.04

Randomizations:         1000
P-value threshold:      0.01
Motif score threshold:  6
Randomize nucleotides   OFF
Randomize dinucleotides OFF
Randomize motifs        OFF
Lowercase filtering     OFF
Pseudocount:            0.375
Random seed:            1
Clover: Cis-eLement OVERrepresentation
Compiled on Nov 17 2005

Sequence file: HIST1H3D_HIST1H2BF_H_sapiens.fasta (1 sequences, 328 bp, 36.6% C+G)
Motif file: ../histone_motifs (14 motifs)

*** Over- and Under-represented Motifs:

Motif                                      Raw score 
                                                     
CCAAT_box|M00254 V$CAAT_01 CCAAT box|      4.1       
Oct-1|M00138 V$OCT1_04 Oct-1|              2.23      
IRF-1|M00747 IRF1|                         1.56      
Alpha-CP1|M00687 V$ALPHACP1_01 alpha-CP1|  1.09      
HEX|Hexamer|                               -0.0137   
TBP|M00713 TBP F$TBP_Q6|                   -0.0873   
IRF-7|M00453 V$IRF7_01 IRF-7|              -0.481    
NEG|Negative element|                      -0.992    
TATA_box|M00252 TATA V$TATA_01|            -1.46     
HiNF-D|HiNF-D|                             -2.07     
SPT10|Spt10p|                              -2.87     
E2F|M00516 E2F V$E2F_03|                   -3.49     
GC_box|M00255 GC box V$GC_01|              -4.5      
AACCCT_box|AACCCT S. pombe|                -5.61     

*** Motif Instances with Score >= 6:

Motif                                      Location   Strand  Sequence                 Score

>HIST1H3D_HIST1H2BF_H_sapiens NM_003530-NM_003522 hg17_dna range=chr6:26307443-26307770 NM_003530 NM_003522                   
IRF-1|M00747 IRF1|                          55 -  61    -                     aagtgaa  7.21
Alpha-CP1|M00687 V$ALPHACP1_01 alpha-CP1|  119 - 129    -                 ttgattggcta  6.74
    CCAAT_box|M00254 V$CAAT_01 CCAAT box|  120 - 131    -                tgattggctaga  10.5
            Oct-1|M00138 V$OCT1_04 Oct-1|  163 - 185    -     tcacctaatttgcataccacagg  8.5
    CCAAT_box|M00254 V$CAAT_01 CCAAT box|  200 - 211    +                ttcatccaatca  7.93
Alpha-CP1|M00687 V$ALPHACP1_01 alpha-CP1|  202 - 212    +                 catccaatcaa  6.4
                       IRF-1|M00747 IRF1|  289 - 295    +                     ttctctt  7.31

Randomizations:         1000
P-value threshold:      0.01
Motif score threshold:  6
Randomize nucleotides   OFF
Randomize dinucleotides OFF
Randomize motifs        OFF
Lowercase filtering     OFF
Pseudocount:            0.375
Random seed:            1
Clover: Cis-eLement OVERrepresentation
Compiled on Nov 17 2005

Sequence file: HIST1H3E_H_sapiens.fasta (1 sequences, 1000 bp, 36.9% C+G)
Motif file: ../histone_motifs (14 motifs)

*** Over- and Under-represented Motifs:

Motif                                      Raw score 
                                                     
HiNF-D|HiNF-D|                             0.709     
TATA_box|M00252 TATA V$TATA_01|            0.667     
Alpha-CP1|M00687 V$ALPHACP1_01 alpha-CP1|  0.575     
IRF-1|M00747 IRF1|                         0.434     
Oct-1|M00138 V$OCT1_04 Oct-1|              0.373     
CCAAT_box|M00254 V$CAAT_01 CCAAT box|      0.341     
HEX|Hexamer|                               0.0903    
TBP|M00713 TBP F$TBP_Q6|                   -0.0696   
NEG|Negative element|                      -0.176    
IRF-7|M00453 V$IRF7_01 IRF-7|              -0.272    
E2F|M00516 E2F V$E2F_03|                   -0.904    
SPT10|Spt10p|                              -1.49     
AACCCT_box|AACCCT S. pombe|                -2.55     
GC_box|M00255 GC box V$GC_01|              -3.2      

*** Motif Instances with Score >= 6:

Motif                                      Location     Strand  Sequence                 Score

>HIST1H3E_H_sapiens hg17_dna range=chr6:26332363-26333362 NM_003532 NP_003523 H3 1 bp downstream - 999 bp upstream +
HEX|Hexamer|                                134 -  139    -                      gaagtc  6.84
                 TBP|M00713 TBP F$TBP_Q6|   164 -  172    -                   ctataaaag  6.01
                       IRF-1|M00747 IRF1|   173 -  179    +                     ttctgtt  6.27
                           HiNF-D|HiNF-D|   206 -  221    -            cctcagctctctcccg  7.44
                           HiNF-D|HiNF-D|   219 -  234    +            ccgcagggatccggag  6.43
                 E2F|M00516 E2F V$E2F_03|   283 -  294    +                ttcgccgccatc  6.22
            Oct-1|M00138 V$OCT1_04 Oct-1|   607 -  629    +     tcaggaaaatgcagaaaaaagca  7.26
            IRF-7|M00453 V$IRF7_01 IRF-7|   673 -  690    -          aacacattcgatttttta  6.55
                 TBP|M00713 TBP F$TBP_Q6|   685 -  693    +                   tttttatag  6.21
                    NEG|Negative element|   725 -  739    +             taaatgatcaatgtc  6.6
    CCAAT_box|M00254 V$CAAT_01 CCAAT box|   853 -  864    +                ataaaccaatcg  7.14
    CCAAT_box|M00254 V$CAAT_01 CCAAT box|   921 -  932    +                acaatccaatca  7.07
Alpha-CP1|M00687 V$ALPHACP1_01 alpha-CP1|   923 -  933    +                 aatccaatcag  7.97
                       IRF-1|M00747 IRF1|   939 -  945    +                     ttctgtt  6.27
          TATA_box|M00252 TATA V$TATA_01|   947 -  961    +             ctatatagaggggca  7.92
            Oct-1|M00138 V$OCT1_04 Oct-1|   978 - 1000    -     tcatttactttgcagatgaacta  6.51

Randomizations:         1000
P-value threshold:      0.01
Motif score threshold:  6
Randomize nucleotides   OFF
Randomize dinucleotides OFF
Randomize motifs        OFF
Lowercase filtering     OFF
Pseudocount:            0.375
Random seed:            1
Clover: Cis-eLement OVERrepresentation
Compiled on Nov 17 2005

Sequence file: HIST1H3F_H_sapiens.fasta (1 sequences, 1000 bp, 34.5% C+G)
Motif file: ../histone_motifs (14 motifs)

*** Over- and Under-represented Motifs:

Motif                                      Raw score 
                                                     
E2F|M00516 E2F V$E2F_03|                   3.7       
CCAAT_box|M00254 V$CAAT_01 CCAAT box|      2.31      
HiNF-D|HiNF-D|                             2         
IRF-1|M00747 IRF1|                         0.873     
TATA_box|M00252 TATA V$TATA_01|            0.698     
TBP|M00713 TBP F$TBP_Q6|                   0.517     
Oct-1|M00138 V$OCT1_04 Oct-1|              0.454     
Alpha-CP1|M00687 V$ALPHACP1_01 alpha-CP1|  -0.0262   
HEX|Hexamer|                               -0.47     
IRF-7|M00453 V$IRF7_01 IRF-7|              -0.519    
NEG|Negative element|                      -1.1      
SPT10|Spt10p|                              -1.69     
GC_box|M00255 GC box V$GC_01|              -2.67     
AACCCT_box|AACCCT S. pombe|                -4.48     

*** Motif Instances with Score >= 6:

Motif                                      Location     Strand  Sequence                 Score

>HIST1H3F_H_sapiens hg17_dna range=chr6:26358814-26359813 NM_021018 NP_066298 H3 1 bp downstream - 999 bp upstream -
IRF-1|M00747 IRF1|                           26 -   32    -                     aactgaa  7.19
    CCAAT_box|M00254 V$CAAT_01 CCAAT box|    76 -   87    -                tgattggtccga  8.78
                 E2F|M00516 E2F V$E2F_03|    97 -  108    -                tttcgcgccctg  6.26
                 E2F|M00516 E2F V$E2F_03|    97 -  108    +                tttcgcgccctg  11.3
                       IRF-1|M00747 IRF1|   293 -  299    -                     aaatgaa  6.37
    CCAAT_box|M00254 V$CAAT_01 CCAAT box|   344 -  355    -                tgattggtccag  8.75
                 TBP|M00713 TBP F$TBP_Q6|   366 -  374    +                   cctttatat  6.99
                 TBP|M00713 TBP F$TBP_Q6|   416 -  424    -                   atataagta  6.68
                       IRF-1|M00747 IRF1|   465 -  471    +                     ttcactt  7.34
                           HiNF-D|HiNF-D|   503 -  518    -            tcccatcgctcttgag  7.51
          TATA_box|M00252 TATA V$TATA_01|   588 -  602    +             ttataaaagaaagcc  6.08
    CCAAT_box|M00254 V$CAAT_01 CCAAT box|   596 -  607    +                gaaagccaatgg  7.23
    CCAAT_box|M00254 V$CAAT_01 CCAAT box|   874 -  885    +                aatatccaatca  7.55
Alpha-CP1|M00687 V$ALPHACP1_01 alpha-CP1|   910 -  920    -                 tttattggctg  6.11
    CCAAT_box|M00254 V$CAAT_01 CCAAT box|   911 -  922    -                ttattggctgat  7.67
    CCAAT_box|M00254 V$CAAT_01 CCAAT box|   923 -  934    +                ttggtccaatca  7.22
            Oct-1|M00138 V$OCT1_04 Oct-1|   952 -  974    -     agcacctatttgcataaaagacc  7.28
          TATA_box|M00252 TATA V$TATA_01|   963 -  977    +             gcataaaagacctac  6.88
          TATA_box|M00252 TATA V$TATA_01|   974 -  988    +             ctacaaaaacggcca  7.45
                           HiNF-D|HiNF-D|   982 -  997    +            acggccagctgtgctg  9.3
                           HiNF-D|HiNF-D|   982 -  997    -            acggccagctgtgctg  6.2
                           HiNF-D|HiNF-D|   984 -  999    -            ggccagctgtgctgtt  6.28

Randomizations:         1000
P-value threshold:      0.01
Motif score threshold:  6
Randomize nucleotides   OFF
Randomize dinucleotides OFF
Randomize motifs        OFF
Lowercase filtering     OFF
Pseudocount:            0.375
Random seed:            1
Clover: Cis-eLement OVERrepresentation
Compiled on Nov 17 2005

Sequence file: HIST1H3G_H_sapiens.fasta (1 sequences, 1000 bp, 45.1% C+G)
Motif file: ../histone_motifs (14 motifs)

*** Over- and Under-represented Motifs:

Motif                                      Raw score 
                                                     
Alpha-CP1|M00687 V$ALPHACP1_01 alpha-CP1|  2.22      
CCAAT_box|M00254 V$CAAT_01 CCAAT box|      1.78      
E2F|M00516 E2F V$E2F_03|                   1.14      
TATA_box|M00252 TATA V$TATA_01|            0.689     
IRF-1|M00747 IRF1|                         0.615     
HEX|Hexamer|                               0.425     
TBP|M00713 TBP F$TBP_Q6|                   0.294     
Oct-1|M00138 V$OCT1_04 Oct-1|              -0.304    
NEG|Negative element|                      -0.387    
IRF-7|M00453 V$IRF7_01 IRF-7|              -0.496    
HiNF-D|HiNF-D|                             -0.511    
GC_box|M00255 GC box V$GC_01|              -0.993    
AACCCT_box|AACCCT S. pombe|                -1.07     
SPT10|Spt10p|                              -4.25     

*** Motif Instances with Score >= 6:

Motif                                      Location     Strand  Sequence                 Score

>HIST1H3G_H_sapiens hg17_dna range=chr6:26379591-26380590 NM_003534 NP_003525 H3 1 bp downstream - 999 bp upstream -
TATA_box|M00252 TATA V$TATA_01|              47 -   61    -             actgcccttatatat  7.67
          TATA_box|M00252 TATA V$TATA_01|    49 -   63    -             tgcccttatatatac  7.25
                 TBP|M00713 TBP F$TBP_Q6|    51 -   59    +                   cccttatat  7.16
                 TBP|M00713 TBP F$TBP_Q6|    53 -   61    +                   cttatatat  6.25
Alpha-CP1|M00687 V$ALPHACP1_01 alpha-CP1|   116 -  126    -                 accattggctg  6.89
    CCAAT_box|M00254 V$CAAT_01 CCAAT box|   117 -  128    -                ccattggctgaa  8.83
Alpha-CP1|M00687 V$ALPHACP1_01 alpha-CP1|   165 -  175    -                 ctgattggatg  9.71
    CCAAT_box|M00254 V$CAAT_01 CCAAT box|   166 -  177    -                tgattggatgaa  8.1
                       IRF-1|M00747 IRF1|   182 -  188    +                     ttcattt  6.45
                    NEG|Negative element|   298 -  312    +             aagacgctaattctc  6.56
    CCAAT_box|M00254 V$CAAT_01 CCAAT box|   463 -  474    +                acgagccaagaa  6.49
                             HEX|Hexamer|   472 -  477    -                      gaagtc  6.83
                       IRF-1|M00747 IRF1|   508 -  514    -                     aactgaa  7.54
            Oct-1|M00138 V$OCT1_04 Oct-1|   559 -  581    +     taaggcacaggctaattttaggt  6.4
            IRF-7|M00453 V$IRF7_01 IRF-7|   570 -  587    -          ctaattttaggttttcca  6.8
              AACCCT_box|AACCCT S. pombe|   922 -  944    -     tgcaggcgtcggggggtgacgcg  6.19
                 E2F|M00516 E2F V$E2F_03|   967 -  978    -                ttgcccgccaac  8.44
                 E2F|M00516 E2F V$E2F_03|   987 -  998    +                cttggcggtcag  6.71

Randomizations:         1000
P-value threshold:      0.01
Motif score threshold:  6
Randomize nucleotides   OFF
Randomize dinucleotides OFF
Randomize motifs        OFF
Lowercase filtering     OFF
Pseudocount:            0.375
Random seed:            1
Clover: Cis-eLement OVERrepresentation
Compiled on Nov 17 2005

Sequence file: HIST1H3H_H_sapiens.fasta (1 sequences, 1000 bp, 32.6% C+G)
Motif file: ../histone_motifs (14 motifs)

*** Over- and Under-represented Motifs:

Motif                                      Raw score 
                                                     
TATA_box|M00252 TATA V$TATA_01|            1.47      
CCAAT_box|M00254 V$CAAT_01 CCAAT box|      1.32      
IRF-1|M00747 IRF1|                         1.23      
HiNF-D|HiNF-D|                             0.467     
IRF-7|M00453 V$IRF7_01 IRF-7|              0.426     
Alpha-CP1|M00687 V$ALPHACP1_01 alpha-CP1|  0.122     
TBP|M00713 TBP F$TBP_Q6|                   -0.0163   
HEX|Hexamer|                               -0.0317   
Oct-1|M00138 V$OCT1_04 Oct-1|              -0.659    
GC_box|M00255 GC box V$GC_01|              -0.767    
NEG|Negative element|                      -0.786    
E2F|M00516 E2F V$E2F_03|                   -1.58     
SPT10|Spt10p|                              -2.08     
AACCCT_box|AACCCT S. pombe|                -3.37     

*** Motif Instances with Score >= 6:

Motif                                      Location     Strand  Sequence                 Score

>HIST1H3H_H_sapiens hg17_dna range=chr6:27884822-27885821 NM_003536 NP_003527 H3 1 bp downstream - 999 bp upstream +
IRF-1|M00747 IRF1|                           98 -  104    +                     ttctctt  6.66
                           HiNF-D|HiNF-D|   140 -  155    -            ttcccgagctttccca  7.36
[truncated: 264,335 more chars]
